# Supplementary material for: In Silico Selection of GAT-1 Inhibitors
Source: Pharmaceuticals (Basel). 2026 Jun 29;19(7):1011. doi: 10.3390/ph19071011 (PMC13416032; doi:10.3390/ph19071011)
Supplement: Supplementary file 1 [file pharmaceuticals-19-01011-s001.zip]

Archive with 6 entries (6 files):
- pharmaceuticals-4316397-FigureS1.png
- TableS1.xlsx
- TableS2_top_final_candidates.csv
- TableS3_final_candidate_ranking_full.csv
- TableS4_stable_top_candidates.csv
- TableS5_merged_ranking_comparison.csv
