# Supplementary material for: In Silico Selection of GAT-1 Inhibitors
Source: Pharmaceuticals (Basel). 2026 Jun 29;19(7):1011. doi: 10.3390/ph19071011 (PMC13416032; doi:10.3390/ph19071011)
Supplement: Supplementary file 1 [file pharmaceuticals-19-01011-s001.zip › TableS1.xlsx]

## Sheet: Positive set
CHEMBLID	SMILES	Formula	AQVN	EIIP
CHEMBL1641613	Cc1ccccc1/C(=C\CCN1CCC[C@H](C1)C(=O)O)/c1ccccc1F	C23H26FNO2	2.56604	0.088096
CHEMBL1642396	c1ccc(c(c1)/C(=C\CCN1CCC[C@H](C1)C(=O)O)/c1ccccc1F)Cl	C22H23ClFNO2	2.6	0.082923
CHEMBL1642400	Cc1cc(ccc1/C(=C\CCN1CCC[C@H](C1)C(=O)O)/c1ccccc1F)F	C23H25F2NO2	2.56604	0.088096
CHEMBL1642378	Cc1ccccc1/C(=C\CCN1CCC[C@H](C1)C(=O)O)/c1ccccc1	C23H27NO2	2.56604	0.088096
CHEMBL1642397	c1ccc(c(c1)/C(=C\CCN1CCC[C@H](C1)C(=O)O)/c1ccccc1F)Br	C22H23BrFNO2	2.6	0.082923
CHEMBL1642376	c1ccc(cc1)/C(=C/CCN1CCC[C@H](C1)C(=O)O)/c1ccccc1Br	C22H24BrNO2	2.6	0.082923
CHEMBL1642379	CCc1ccccc1/C(=C\CCN1CCC[C@H](C1)C(=O)O)/c1ccccc1	C24H29NO2	2.53571	0.091673
CHEMBL1642384	Cc1cc(ccc1/C(=C\CCN1CCC[C@H](C1)C(=O)O)/c1ccccc1)F	C23H26FNO2	2.56604	0.088096
CHEMBL1642395	CCc1ccccc1/C(=C\CCN1CCC[C@H](C1)C(=O)O)/c1ccccc1F	C24H28FNO2	2.53571	0.091673
CHEMBL1642401	Cc1cc(ccc1/C(=C\CCN1CCC[C@H](C1)C(=O)O)/c1ccccc1C(F)(F)F)F	C24H25F4NO2	2.53571	0.091673
CHEMBL1642375	c1ccc(cc1)/C(=C/CCN1CCC[C@H](C1)C(=O)O)/c1ccccc1Cl	C22H24ClNO2	2.6	0.082923
CHEMBL1642394	Cc1ccccc1C(=CCCN1CCC[C@H](C1)C(=O)O)c1ccccc1C	C24H29NO2	2.53571	0.091673
CHEMBL1642388	c1ccc(c(c1)C(=CCCN1CCC[C@H](C1)C(=O)O)c1ccccc1F)F	C22H23F2NO2	2.6	0.082923
CHEMBL1642398	c1ccc(c(c1)/C(=C/CCN1CCC[C@H](C1)C(=O)O)/c1ccccc1OC(F)(F)F)F	C23H23F4NO3	2.62963	0.077428
CHEMBL1642399	COc1ccccc1/C(=C\CCN1CCC[C@H](C1)C(=O)O)/c1ccccc1F	C23H26FNO3	2.62963	0.077428
CHEMBL1642381	COc1ccccc1/C(=C\CCN1CCC[C@H](C1)C(=O)O)/c1ccccc1	C23H27NO3	2.62963	0.077428
CHEMBL1642382	c1ccc(cc1)/C(=C/CCN1CCC[C@H](C1)C(=O)O)/c1ccccc1OC(F)(F)F	C23H24F3NO3	2.62963	0.077428
CHEMBL1642391	Cc1ccccc1/C(=C\CCN1CCC[C@H](C1)C(=O)O)/c1ccccc1Cl	C23H26ClNO2	2.56604	0.088096
CHEMBL3398501	Cc1ccsc1C(=CCCN1CCC[C@@H]1[C@@H](C(=O)O)O)c1c(C)ccs1	C20H25NO3S2	2.7451	0.048082
CHEMBL1642374	c1ccc(cc1)/C(=C/CCN1CCC[C@H](C1)C(=O)O)/c1ccccc1F	C22H24FNO2	2.6	0.082923
CHEMBL1642393	Cc1ccccc1/C(=C\CCN1CCC[C@H](C1)C(=O)O)/c1ccccc1OC	C24H29NO3	2.59649	0.083513
CHEMBL77626	c1ccc(cc1)C(=CCCN1CCC[C@H](C1)C(=O)O)c1ccccc1	C22H25NO2	2.6	0.082923
CHEMBL1642386	Cc1ccccc1/C(=C/CCN1CCC[C@H](C1)C(=O)O)/c1ccccc1F	C23H26FNO2	2.56604	0.088096
CHEMBL1642385	Cc1cccc(C)c1/C(=C\CCN1CCC[C@H](C1)C(=O)O)/c1ccccc1	C24H29NO2	2.53571	0.091673
CHEMBL1642387	CCc1ccccc1/C(=C/CCN1CCC[C@H](C1)C(=O)O)/c1ccccc1F	C24H28FNO2	2.53571	0.091673
CHEMBL1642377	c1ccc(cc1)/C(=C/CCN1CCC[C@H](C1)C(=O)O)/c1ccccc1C(F)(F)F	C23H24F3NO2	2.56604	0.088096
CHEMBL1642367	Cc1ccccc1/C(=C/CCN1CCC[C@H](C1)C(=O)O)/c1ccccc1	C23H27NO2	2.56604	0.088096
CHEMBL1642368	CCc1ccccc1/C(=C/CCN1CCC[C@H](C1)C(=O)O)/c1ccccc1	C24H29NO2	2.53571	0.091673
CHEMBL1642402	Cc1ccc(C(=CCCN2CCCC(C2)(C(=O)O)F)c2ccc(C)s2)s1	C20H24FNO2S2	2.68	0.066095
CHEMBL1642389	c1ccc(c(c1)/C(=C/CCN1CCC[C@H](C1)C(=O)O)/c1ccccc1F)Cl	C22H23ClFNO2	2.6	0.082923
CHEMBL1642364	c1ccc(cc1)/C(=C\CCN1CCC[C@H](C1)C(=O)O)/c1ccccc1Cl	C22H24ClNO2	2.6	0.082923
CHEMBL1642365	c1ccc(cc1)/C(=C\CCN1CCC[C@H](C1)C(=O)O)/c1ccccc1Br	C22H24BrNO2	2.6	0.082923
CHEMBL3398499	c1ccc(cc1)C(=CCCN1CCC[C@@H]1[C@@H](C(=O)O)O)c1ccccc1	C22H25NO3	2.66667	0.06933
CHEMBL1642383	c1ccc(cc1)/C(=C/CCN1CCC[C@H](C1)C(=O)O)/c1c(cccc1F)F	C22H23F2NO2	2.6	0.082923
CHEMBL1642390	c1ccc(c(c1)/C(=C/CCN1CCC[C@H](C1)C(=O)O)/c1ccccc1F)C(F)(F)F	C23H23F4NO2	2.56604	0.088096
CHEMBL1642363	c1ccc(cc1)/C(=C\CCN1CCC[C@H](C1)C(=O)O)/c1ccccc1F	C22H24FNO2	2.6	0.082923
CHEMBL1642370	COc1ccccc1/C(=C/CCN1CCC[C@H](C1)C(=O)O)/c1ccccc1	C23H27NO3	2.62963	0.077428
CHEMBL1642392	Cc1ccccc1/C(=C\CCN1CCC[C@H](C1)C(=O)O)/c1ccccc1C(F)(F)F	C24H26F3NO2	2.53571	0.091673
CHEMBL1642373	Cc1cc(ccc1/C(=C/CCN1CCC[C@H](C1)C(=O)O)/c1ccccc1)F	C23H26FNO2	2.56604	0.088096
CHEMBL1642371	c1ccc(cc1)/C(=C\CCN1CCC[C@H](C1)C(=O)O)/c1ccccc1OC(F)(F)F	C23H24F3NO3	2.62963	0.077428
CHEMBL1642369	c1ccc(cc1)c1ccccc1/C(=C/CCN1CCC[C@H](C1)C(=O)O)/c1ccccc1	C28H29NO2	2.63333	0.076679
CHEMBL1642372	c1ccc(cc1)/C(=C\CCN1CCC[C@H](C1)C(=O)O)/c1c(cccc1F)F	C22H23F2NO2	2.6	0.082923
CHEMBL1642403	c1ccc(cc1)C(=CCCN1CCCC(C1)(C(=O)O)F)c1ccccc1	C22H24FNO2	2.6	0.082923
CHEMBL103623	c1ccc(cc1)C(=CCCN1CCC=C(C1)C(=O)O)c1ccccc1	C22H23NO2	2.66667	0.06933
CHEMBL77287_x000D_	C1C=C(CN(C1)CCOC(c1ccc(cc1)C(F)(F)F)c1ccc(cc1)C(F)(F)F)C(=O)O	C23H21F6NO3	2.62963	0.077428
CHEMBL1190271	c1ccc2c(c1)N(CCOCCN1CCC[C@H](C1)C(=O)O)c1ccccc1S2	C22H26N2O3S	2.74074	0.049395
CHEMBL556819	c1ccc(cc1)OCc1ccsc1C(=CCCN1CCC[C@H](C1)C(=O)O)c1c(ccs1)COc1ccccc1	C32H33NO4S2	2.80556	0.028515
CHEMBL1196076	c1ccc2c(c1)C=Cc1ccccc1N2CCOCCN1CCC[C@H](C1)C(=O)O	C24H28N2O3	2.66667	0.06933
CHEMBL559211	c1ccc(cc1)OCc1ccsc1C(=CCCN1CCCCC1C(=O)O)c1c(ccs1)COc1ccccc1	C32H33NO4S2	2.80556	0.028515
CHEMBL534481	c1ccc(cc1)COCc1ccsc1C(=CCCN1CCC[C@H](C1)C(=O)O)c1c(ccs1)COCc1ccccc1	C34H37NO4S2	2.74359	0.048538
CHEMBL537641	C1CCC(CC1)OCc1ccsc1C(=CCCN1CCC(CC1)C(=O)O)c1c(ccs1)COC1CCCCC1	C32H45NO4S2	2.54762	0.090387
CHEMBL553557	Cc1ccsc1C(=CCCN1CCCCC1C(=O)O)c1c(C)ccs1	C20H25NO2S2	2.68	0.066095
CHEMBL76966	c1ccc(cc1)C(c1ccccc1)(c1ccccc1)OCCN1CCCC(C1)C(=O)O	C27H29NO3	2.66667	0.06933
CHEMBL535829	COCc1ccsc1C(=CCCN1CCC[C@H](C1)C(=O)O)c1c(ccs1)COC	C22H29NO4S2	2.72414	0.054263
CHEMBL76868	c1ccc(cc1)C1(c2ccccc2c2ccccc12)OCCN1CCCC(C1)C(=O)O	C27H27NO3	2.72414	0.054263
CHEMBL96	C(CC(=O)O)CN	C4H9NO2	2.625	0.078346
CHEMBL1788265	C1CNC[C@H]1CC(=O)O	C6H11NO2	2.6	0.082923
CHEMBL349005	C1CNC[C@@H]1CC(=O)O	C6H11NO2	2.6	0.082923
CHEMBL553630	c1ccc(cc1)COCc1ccsc1C(=CCCN1CCC(CC1)C(=O)O)c1c(ccs1)COCc1ccccc1	C34H37NO4S2	2.74359	0.048538
CHEMBL74854	c1ccc(cc1)C1(c2ccccc2Oc2ccccc12)OCCN1CCCC(C1)C(=O)O	C27H27NO4	2.77966	0.037187
CHEMBL77575	C1C[C@H](CNC1)C(=O)O	C6H11NO2	2.6	0.082923
CHEMBL77111	COc1ccc(cc1)C(c1ccccc1)(c1ccccc1)OCCN1CCCC(C1)C(=O)O	C28H31NO4	2.6875	0.064204
CHEMBL538830	CC(C)OCc1ccsc1C(=CCCN1CCC[C@H](C1)C(=O)O)c1c(ccs1)COC(C)C	C26H37NO4S2	2.6	0.082923
CHEMBL277498	C1CC(CNC1)C(=O)O	C6H11NO2	2.6	0.082923
CHEMBL74138	COc1ccc(cc1F)C(c1ccccc1)(c1cccc(c1)F)OCCN1CCCC(C1)C(=O)O	C28H29F2NO4	2.6875	0.064204

## Sheet: Negative set
CHEMBLID	Parent Molecule Name	SMILES	Formula	AQVN	EIIP
CHEMBL1201269	CHLORPHENTERMINE	CC(C)(N)Cc1ccc(Cl)cc1	C10H14ClN	2.30769	0.087326
CHEMBL1175	DULOXETINE	CNCC[C@H](Oc1cccc2ccccc12)c1cccs1	C18H19NOS	2.7	0.060941
CHEMBL629	AMITRIPTYLINE	CN(C)CCC=C1c2ccccc2CCc2ccccc12	C20H23N	2.45454	0.096326
CHEMBL2103829	FAXELADOL	CN(C)C[C@@H]1CCCC[C@H]1c1cccc(O)c1	C15H23NO	2.35	0.09206
CHEMBL668	PROTRIPTYLINE	CNCCCC1c2ccccc2C=Cc2ccccc12	C19H21N	2.4878	0.095286
CHEMBL1631540	GSK163090	Cc1ccc2c(N3CCN(CCc4cccc(N5CCNC5=O)c4)CC3)cccc2n1	C25H29N5O	2.66667	0.06933
CHEMBL623	NEFAZODONE	CCc1nn(CCCN2CCN(c3cccc(Cl)c3)CC2)c(=O)n1CCOc1ccccc1	C25H32ClN5O2	2.61538	0.080182
CHEMBL2104986	TEDATIOXETINE	Cc1ccc(Sc2ccccc2C2CCNCC2)cc1	C18H21NS	2.53659	0.091584
CHEMBL439849	VILAZODONE	N#Cc1ccc2[nH]cc(CCCCN3CCN(c4ccc5oc(C(=O)N)cc5c4)CC3)c2c1	C26H27N5O2	2.8	0.030409
CHEMBL445	NORTRIPTYLINE	CNCCC=C1c2ccccc2CCc2ccccc12	C19H21N	2.4878	0.095286
CHEMBL1508	ESCITALOPRAM	CN(C)CCC[C@@]1(c2ccc(F)cc2)OCc2cc(C#N)ccc12	C20H21FN2O	2.62222	0.078886
CHEMBL490	PAROXETINE	Fc1ccc([C@@H]2CCNC[C@H]2COc2ccc3c(c2)OCO3)cc1	C19H20FNO3	2.72727	0.05336
CHEMBL259209	MILNACIPRAN	CCN(CC)C(=O)C1(c2ccccc2)CC1CN	C15H22N2O	2.45	0.096376
CHEMBL11	IMIPRAMINE	CN(C)CCCN1c2ccccc2CCc2ccccc12	C19H24N2	2.44444	0.096407
CHEMBL637	VENLAFAXINE	COc1ccc(C(CN(C)C)C2(O)CCCCC2)cc1	C17H27NO2	2.38298	0.094595
CHEMBL809	SERTRALINE	CN[C@H]1CC[C@@H](c2ccc(Cl)c(Cl)c2)c2ccccc12	C17H17Cl2N	2.48649	0.09535
CHEMBL2104993	VORTIOXETINE	Cc1ccc(Sc2ccccc2N2CCNCC2)c(C)c1	C18H22N2S	2.55814	0.089123
CHEMBL3306803	LUMATEPERONE	CN1CCN2c3c(cccc13)[C@@H]1CN(CCCC(=O)c3ccc(F)cc3)CC[C@H]21	C24H28FN3O	2.5614	0.088707
CHEMBL41	FLUOXETINE	CNCCC(Oc1ccc(C(F)(F)F)cc1)c1ccccc1	C17H18F3NO	2.5	0.094603
CHEMBL621	TRAZODONE	O=c1n(CCCN2CCN(c3cccc(Cl)c3)CC2)nc2ccccn12	C19H22ClN5O	2.70833	0.058691
CHEMBL1113	AMOXAPINE	Clc1ccc2c(c1)C(=Nc1ccccc1O2)N1CCNCC1	C17H16ClN3O	2.78947	0.033948
CHEMBL415	CLOMIPRAMINE	CN(C)CCCN1c2ccccc2CCc2ccc(Cl)cc12	C19H23ClN2	2.44444	0.096407
CHEMBL549	CITALOPRAM	CN(C)CCCC1(c2ccc(F)cc2)OCc2cc(C#N)ccc12	C20H21FN2O	2.62222	0.078886
CHEMBL99946	LEVOMILNACIPRAN	CCN(CC)C(=O)[C@@]1(c2ccccc2)C[C@H]1CN	C15H22N2O	2.45	0.096376
CHEMBL2110900	DAPOXETINE	CN(C)[C@@H](CCOc1cccc2ccccc12)c1ccccc1	C21H23NO	2.56522	0.088206
CHEMBL1492500	DOTHIEPIN	CN(C)CC/C=C/1\c2ccccc2CSc2ccccc12	C19H21NS	2.57143	0.087357
CHEMBL814	FLUVOXAMINE	COCCCC/C(=N\OCCN)/c1ccc(C(F)(F)F)cc1	C15H21F3N2O2	2.46512	0.096125
CHEMBL1118	DESVENLAFAXINE	CN(C)CC(c1ccc(O)cc1)C1(O)CCCCC1	C16H25NO2	2.40909	0.095841
CHEMBL276520	INDALPINE	c1ccc2c(CCC3CCNCC3)c[nH]c2c1	C15H20N2	2.43243	0.096362
CHEMBL43048	MIDOMAFETAMINE	CNC(C)Cc1ccc2c(c1)OCO2	C11H15NO2	2.62069	0.07918
CHEMBL654	MIRTAZAPINE	CN1CCN2c3ncccc3Cc3ccccc3C2C1	C17H19N3	2.61538	0.080182
CHEMBL370805	COCAINE	COC(=O)[C@H]1[C@@H](OC(=O)c2ccccc2)C[C@@H]2CC[C@H]1N2C	C17H21NO4	2.74419	0.048358
CHEMBL641	ATOMOXETINE	CNCC[C@@H](Oc1ccccc1C)c1ccccc1	C17H21NO	2.5	0.094603
CHEMBL796	METHYLPHENIDATE	COC(=O)C(c1ccccc1)C1CCCCN1	C14H19NO2	2.55556	0.089445
CHEMBL781	MAZINDOL	OC1(c2ccc(Cl)cc2)c2ccccc2C2=NCCN12	C16H13ClN2O	2.84849	0.013348
CHEMBL612	DEXTROAMPHETAMINE	C[C@H](N)Cc1ccccc1	C9H13N	2.34783	0.091857
CHEMBL95	TACRINE	Nc1c2c(nc3ccccc13)CCCC2	C13H14N2	2.62069	0.07918
CHEMBL73234	CARBETAPENTANE	CCN(CC)CCOCCOC(=O)C1(c2ccccc2)CCCC1	C20H31NO3	2.43636	0.096393
CHEMBL1696	DESIPRAMINE HYDROCHLORIDE	CNCCCN1c2ccccc2CCc2ccccc12	C18H22N2	2.47619	0.095785
CHEMBL54	HALOPERIDOL	O=C(CCCN1CCC(O)(c2ccc(Cl)cc2)CC1)c1ccc(F)cc1	C21H23ClFNO2	2.57143	0.087357
CHEMBL1701	MEPERIDINE HYDROCHLORIDE	CCOC(=O)C1(c2ccccc2)CCN(C)CC1	C15H21NO2	2.51282	0.093711
CHEMBL894	BUPROPION	CC(NC(C)(C)C)C(=O)c1cccc(Cl)c1	C13H18ClNO	2.41176	0.095929
CHEMBL765	GUANETHIDINE	N=C(N)NCCN1CCCCCCC1	C10H22N4	2.27778	0.08305
CHEMBL1201192	ARMODAFINIL	NC(=O)C[S@@+]([O-])C(c1ccccc1)c1ccccc1	C15H15NO2S	2.88235	0.000848
CHEMBL1095292	BRETYLIUM TOSYLATE	CC[N+](C)(C)Cc1ccccc1Br	C11H17BrN	2.23333	0.075425
CHEMBL1437	NOREPINEPHRINE	NC[C@H](O)c1ccc(O)c(O)c1	C8H11NO3	2.86957	0.005612
CHEMBL1201203	BENZTROPINE	CN1[C@@H]2CC[C@H]1C[C@@H](OC(c1ccccc1)c1ccccc1)C2	C21H25NO	2.5	0.094603
CHEMBL1373	MODAFINIL	NC(=O)C[S+]([O-])C(c1ccccc1)c1ccccc1	C15H15NO2S	2.88235	0.000848
CHEMBL1492	DIPHENYLPYRALINE	CN1CCC(OC(c2ccccc2)c2ccccc2)CC1	C19H23NO	2.5	0.094603
CHEMBL405	AMPHETAMINE	CC(N)Cc1ccccc1	C9H13N	2.34783	0.091857
CHEMBL273575	NOMIFENSINE	CN1Cc2c(N)cccc2C(c2ccccc2)C1	C16H18N2	2.55556	0.089445
CHEMBL14370	REBOXETINE	CCOc1ccccc1OC(c1ccccc1)C1CNCCO1	C19H23NO3	2.65217	0.072657
CHEMBL827	DEXMETHYLPHENIDATE	COC(=O)[C@H](c1ccccc1)[C@H]1CCCCN1	C14H19NO2	2.55556	0.089445
CHEMBL418995	AMINEPTINE	O=C(O)CCCCCCNC1c2ccccc2CCc2ccccc12	C22H27NO2	2.53846	0.09139
CHEMBL306700	VILOXAZINE	CCOc1ccccc1OCC1CNCCO1	C13H19NO3	2.61111	0.080968
CHEMBL37744	ZIMELDINE	CN(C)C/C=C(/c1ccc(Br)cc1)\c1cccnc1	C16H17BrN2	2.55556	0.089445
CHEMBL6437	MIANSERIN	CN1CCN2c3ccccc3Cc3ccccc3C2C1	C18H20N2	2.55	0.090111
CHEMBL59	DOPAMINE	NCCc1ccc(O)c(O)c1	C8H11NO2	2.72727	0.05336
CHEMBL1201260	BETHANIDINE	C/N=C(\NC)/NCc1ccccc1	C10H15N3	2.5	0.094603
CHEMBL644	TRIMIPRAMINE	CC(CN(C)C)CN1c2ccccc2CCc2ccccc12	C20H26N2	2.41667	0.096072
CHEMBL1201222	LISDEXAMFETAMINE	C[C@@H](Cc1ccccc1)NC(=O)[C@@H](N)CCCCN	C15H25N3O	2.40909	0.095841
CHEMBL21731	MAPROTILINE	CNCCCC12CCC(c3ccccc13)c1ccccc21	C20H23N	2.45454	0.096326
CHEMBL1201776	TAPENTADOL	CC[C@@H](c1cccc(O)c1)[C@@H](C)CN(C)C	C14H23NO	2.30769	0.087326
CHEMBL4301162	SERDEXMETHYLPHENIDATE	COC(=O)[C@H](c1ccccc1)[C@H]1CCCCN1C(=O)OC[n+]1cccc(C(=O)N[C@@H](CO)C(=O)O)c1	C25H29N3O8	2.95385	0.026358
CHEMBL1574	PHENTERMINE	CC(C)(N)Cc1ccccc1	C10H15N	2.30769	0.087326
CHEMBL180101	ESREBOXETINE	CCOc1ccccc1O[C@@H](c1ccccc1)[C@@H]1CNCCO1	C19H23NO3	2.65217	0.072657
CHEMBL1037	GUANADREL	N=C(N)NCC1COC2(CCCCC2)O1	C10H19N3O2	2.52941	0.092291
CHEMBL1194666	DIETHYLPROPION	CCN(CC)C(C)C(=O)c1ccccc1	C13H19NO	2.41176	0.095929
CHEMBL1615439	PHENDIMETRAZINE	C[C@H]1[C@H](c2ccccc2)OCCN1C	C12H17NO	2.45161	0.096361
CHEMBL1628227	DOXEPIN	CN(C)CCC=C1c2ccccc2COc2ccccc12	C19H21NO	2.57143	0.087357
CHEMBL1442422	DIBENZEPIN	CN(C)CCn1c(=O)c2ccccc2n(C)c2ccccc12	C18H21N3O	2.65116	0.072882
CHEMBL1590	PSEUDOEPHEDRINE	CN[C@@H](C)[C@@H](O)c1ccccc1	C10H15NO	2.44444	0.096407
CHEMBL2103857	EDIVOXETINE	COc1ccc(F)cc1C[C@@](O)(C1CCOCC1)[C@@H]1CNCCO1	C18H26FNO4	2.56	0.088887
CHEMBL900	ORPHENADRINE	Cc1ccccc1C(OCCN(C)C)c1ccccc1	C18H23NO	2.46512	0.096125
CHEMBL169901	DEBRISOQUIN	N=C(N)N1CCc2ccccc2C1	C10H13N3	2.61538	0.080182
CHEMBL1201208	PHENMETRAZINE	CC1NCCOC1c1ccccc1	C11H15NO	2.5	0.094603
CHEMBL61006	PHENYLPROPANOLAMINE	CC(N)C(O)c1ccccc1	C9H13NO	2.5	0.094603
CHEMBL818	IOBENGUANE	N=C(N)NCc1cccc(I)c1	C8H10IN3	2.63636	0.076056
CHEMBL3545985	BENZPHETAMINE	C[C@@H](Cc1ccccc1)N(C)Cc1ccccc1	C17H21N	2.41026	0.09588
CHEMBL4297646	AMPRELOXETINE	Fc1cc(F)c(OCc2ccccc2C2CCNCC2)c(F)c1	C18H18F3NO	2.53659	0.091584
CHEMBL4228124	ORG-25935	COc1ccc2c(c1)CC[C@H](CN(C)CC(=O)O)[C@@H]2c1ccccc1	C21H25NO3	2.64	0.075296
CHEMBL1171829	BITOPERTIN	C[C@H](Oc1ccc(S(=O)(=O)C)cc1C(=O)N1CCN(c2ncc(C(F)(F)F)cc2F)CC1)C(F)(F)F	C21H20F7N3O4S	2.78571	0.035196
CHEMBL563251	PF-03463275	CN1C[C@@H]2[C@H](C1)[C@H]2CN(Cc1ccc(F)c(Cl)c1)C(=O)c1cn(C)cn1	C19H22ClFN4O	2.625	0.078346
CHEMBL1642380	-	c1ccc(cc1)c1ccccc1/C(=C\CCN1CCC[C@H](C1)C(=O)O)/c1ccccc1	C28H29NO2	2.63333	0.076679
CHEMBL3398500	-	Cc1ccsc1C(=CCCN1CCC[C@@H]1[C@H](C(=O)O)O)c1c(C)ccs1	C20H25NO3S2	2.7451	0.048082
CHEMBL1642366	-	c1ccc(cc1)/C(=C\CCN1CCC[C@H](C1)C(=O)O)/c1ccccc1C(F)(F)F	C23H24F3NO2	2.56604	0.088096
CHEMBL1642404	-	CC(=O)[C@@H]1CC[C@H]2CC[C@@H]1N2CCC=C(c1ccccc1)c1ccccc1	C25H29NO	2.5	0.094603
CHEMBL3398498	-	c1ccc(cc1)C(=CCCN1CCC[C@@H]1[C@H](C(=O)O)O)c1ccccc1	C22H25NO3	2.66667	0.06933
CHEMBL3398507	-	Cc1ccsc1C(=CCCN1CCC[C@@H]1[C@@H](C(=O)O)N)c1c(C)ccs1	C20H26N2O2S2	2.69231	0.062966
CHEMBL3398506	-	Cc1ccsc1C(=CCCN1CCC[C@@H]1[C@H](C(=O)O)N)c1c(C)ccs1	C20H26N2O2S2	2.69231	0.062966
CHEMBL1164505	-	COc1ccc(cc1)C1(CCN(CCCn2c3ccccc3c3ccccc23)CC1)O	C27H30N2O2	2.62295	0.078745
CHEMBL1642410	-	Cc1ccc(C(=CCCN2CC[C@@H]3[C@H](C2)[C@@H]3C(=O)O)c2ccc(C)s2)s1	C21H25NO2S2	2.70588	0.059359
CHEMBL1642406	-	Cc1ccc(C(=CCCN(C)[C@H]2CCC[C@@H]2C(=O)O)c2ccc(C)s2)s1	C21H27NO2S2	2.64151	0.074976
CHEMBL1642408	-	Cc1ccc(C(=CCCN2C[C@H]3[C@@H](C2)[C@H]3C(=O)O)c2ccc(C)s2)s1	C20H23NO2S2	2.75	0.046588
CHEMBL1642409	-	Cc1ccc(C(=CCCN2C[C@H]3[C@@H](C2)[C@@H]3C(=O)O)c2ccc(C)s2)s1	C20H23NO2S2	2.75	0.046588
CHEMBL1642411	-	Cc1ccc(C(=CCCN2CC[C@H]3[C@@H](C2)[C@@H]3C(=O)O)c2ccc(C)s2)s1	C21H25NO2S2	2.70588	0.059359
CHEMBL1642405	-	Cc1ccc(C(=CCCN2CCOC(C2)C(=O)O)c2ccc(C)s2)s1	C19H23NO3S2	2.79167	0.033217
CHEMBL1642407	-	Cc1ccc(C(=CCCN(C)[C@H]2CCCC[C@@H]2C(=O)O)c2ccc(C)s2)s1	C22H29NO2S2	2.60714	0.08168
CHEMBL228972	-	c1ccc(cc1)CN1CCC(CC1)N=C(c1ccc2ccccc2c1)O	C23H24N2O	2.64	0.075296
CHEMBL1446457	-	COc1ccccc1C1(CCN(CCCn2c3ccccc3c3ccccc23)CC1)O	C27H30N2O2	2.62295	0.078745
CHEMBL556993	-	COCc1ccsc1C(=CCCN1CCCCC1C(=O)O)c1c(ccs1)COC	C22H29NO4S2	2.72414	0.054263
CHEMBL72499	-	COc1ccc(cc1)C(c1ccc(cc1)F)(c1ccc(cc1)F)OCCN1CCCC(C1)C(=O)O	C28H29F2NO4	2.6875	0.064204
CHEMBL242011	-	c1cc2c(cc1C[C@H]1COC(=O)[C@@H]1Cc1ccc3c(c1)OCO3)OCO2	C20H18O6	3.04546	0.060787
CHEMBL309357	-	CC1(C)C2CCC1(C)C(C2)(c1ccccc1)OCCN(C)C	C20H31NO	2.30189	0.086554
CHEMBL553629	-	c1ccc(cc1)COCc1ccsc1C(=CCCN1CCCCC1C(=O)O)c1c(ccs1)COCc1ccccc1	C34H37NO4S2	2.74359	0.048538
CHEMBL1189315	-	c1ccc2c(c1)CCc1ccccc1N2CCOCCN1CCC[C@H](C1)C(=O)O	C24H30N2O3	2.61017	0.081138
CHEMBL308528	-	c1ccc(cc1)C(c1ccccc1)(c1ccccc1)SCCN1CCCC(C1)C(=O)O	C27H29NO2S	2.66667	0.06933
CHEMBL78166	-	COc1ccc(cc1)C(c1ccccc1)(c1ccc(cc1)OC)OCCN1CCCC(C1)C(=O)O	C29H33NO5	2.70588	0.059359
CHEMBL77423	-	C1CC(CN(C1)CCOC(c1ccc(cc1)F)(c1ccc(cc1)F)c1ccc(cc1)F)C(=O)O	C27H26F3NO3	2.66667	0.06933
CHEMBL538322	-	c1ccc2c(c1)cccc2OCc1ccsc1C(=CCCN1CCC[C@H](C1)C(=O)O)c1c(ccs1)COc1cccc2ccccc12	C40H37NO4S2	2.83333	0.018801
CHEMBL77166	-	COc1ccc(cc1C(F)(F)F)C(c1ccccc1)(c1cccc(c1)C(F)(F)F)OCCN1CCCC(C1)C(=O)O	C30H29F6NO4	2.62857	0.07764
CHEMBL307361	-	COc1ccc(cc1)C(c1ccc(cc1)OC)(c1ccc(cc1)OC)SCCN1CCCC(C1)C(=O)O	C30H35NO5S	2.72222	0.05481
CHEMBL308391	-	COc1ccc(cc1)C(c1ccc(cc1)OC)(c1ccc(cc1)OC)OCCCN1CCCC(C1)C(=O)O	C31H37NO6	2.69333	0.062699
CHEMBL269439	-	COc1ccc(cc1)C(c1ccc(cc1)Cl)(c1ccc(cc1)Cl)OCCN1CCCC(C1)C(=O)O	C28H29Cl2NO4	2.6875	0.064204
CHEMBL75800	-	COc1ccc(cc1)C1(c2ccccc2c2ccccc12)OCCN1CCCC(C1)C(=O)O	C28H29NO4	2.74193	0.049036
CHEMBL310236	-	Cc1ccc(cc1)C(c1ccc(C)cc1)(c1ccc(cc1)OC)OCCN1CCCC(C1)C(=O)O	C30H35NO4	2.62857	0.07764
CHEMBL405620	-	COc1ccc(cc1)C(c1ccc(cc1)OC)(c1ccc(cc1)OC)OCCN1CCC=C(C1)C(=O)O	C30H33NO6	2.77143	0.039856
CHEMBL2094024	-	c1ccc(cc1)C(=C1CCN2C[C@@H](CCC2C1)C(=O)O)c1ccccc1	C23H25NO2	2.62745	0.077863
CHEMBL2094022	-	c1ccc(cc1)C(c1ccccc1)[C@@H]1CCN2C[C@H](CCC2C1)C(=O)O	C23H27NO2	2.56604	0.088096
CHEMBL419823	-	COc1ccc(cc1)C(c1ccc(cc1)OC)(c1ccc(cc1)OC)OCCN1CCC[C@H](C1)C(=O)O	C30H35NO6	2.72222	0.05481
CHEMBL2093978	-	c1ccc(cc1)C(c1ccccc1)[C@@H]1CCN2C[C@@H](CCC2C1)C(=O)O	C23H27NO2	2.56604	0.088096
CHEMBL2093977	-	c1ccc(cc1)C(=C1CCN2C[C@H](CCC2C1)C(=O)O)c1ccccc1	C23H25NO2	2.62745	0.077863
CHEMBL558000	-	c1ccc2c(c1)cccc2OCc1ccsc1C(=CCCN1CCCCC1C(=O)O)c1c(ccs1)COc1cccc2ccccc12	C40H37NO4S2	2.83333	0.018801
CHEMBL540623	-	CC(C)OCc1ccsc1C(=CCCN1CCC(CC1)C(=O)O)c1c(ccs1)COC(C)C	C26H37NO4S2	2.6	0.082923
CHEMBL536501	-	Cc1ccsc1C(=CCCN1CCC(CC1)C(=O)O)c1c(C)ccs1	C20H25NO2S2	2.68	0.066095
CHEMBL534487	-	CC(C)OCc1ccsc1C(=CCCN1CCCCC1C(=O)O)c1c(ccs1)COC(C)C	C26H37NO4S2	2.6	0.082923
CHEMBL537862	-	c1ccc2c(c1)cccc2OCc1ccsc1C(=CCCN1CCC(CC1)C(=O)O)c1c(ccs1)COc1cccc2ccccc12	C40H37NO4S2	2.83333	0.018801
CHEMBL537861	-	COCc1ccsc1C(=CCCN1CCC(CC1)C(=O)O)c1c(ccs1)COC	C22H29NO4S2	2.72414	0.054263
CHEMBL2415009	-	C1[C@@H](CC(=O)O)[C@@H]1N	C5H9NO2	2.70588	0.059359
CHEMBL75035	-	COc1ccc(cc1)C(c1ccc(cc1)OC)(c1ccc(cc1)OC)OCCN1CCC[C@@H](C1)C(=O)O	C30H35NO6	2.72222	0.05481
CHEMBL3326391	-	C1C[C@]2(C[C@H]2[C@H]1C(=O)O)N	C7H11NO2	2.66667	0.06933
CHEMBL3040189	-	C1[C@@H](CC(=O)O)[C@H]1N	C5H9NO2	2.70588	0.059359
CHEMBL432737	-	COc1ccc(cc1)C(c1ccc(cc1)OC)(c1ccc(cc1)OC)OCCN1CCCC(C1)C(=O)O	C30H35NO6	2.72222	0.05481
CHEMBL123282	-	COc1cccc(c1OC)C(=NC1CCN(CC1)Cc1ccccc1)O	C21H26N2O3	2.65385	0.072284
CHEMBL1027	-	Cc1ccsc1C(=CCCN1CCC[C@H](C1)C(=O)O)c1c(C)ccs1	C20H25NO2S2	2.68	0.066095
CHEMBL4525620	-	c1ccc2c(c1)cccc2c1ccc(/C=N/NC[C@H]2C[C@H](CNC2)C(=O)O)o1	C22H23N3O3	2.82353	0.022274

## Sheet: Candidates
ID	SMILES	AQVN	EIIP
ZINC93036298	C[C@H]([C@H](C(=O)[O-])C)[NH+]1CCN(CC1)c1ccc(cc1)F	2.53659	0.091584
ZINC93036300	C[C@@H]([C@H](C(=O)[O-])C)[NH+]1CCN(CC1)c1ccc(cc1)F	2.53659	0.091584
ZINC93036413	[O-]C(=O)[C@H]([C@H]([NH+]1CCN(CC1)c1ccccc1Cl)C)C	2.53659	0.091584
ZINC93036414	[O-]C(=O)[C@@H]([C@H]([NH+]1CCN(CC1)c1ccccc1Cl)C)C	2.53659	0.091584
ZINC93036416	[O-]C(=O)[C@@H]([C@@H]([NH+]1CCN(CC1)c1ccccc1Cl)C)C	2.53659	0.091584
ZINC93036434	C[C@H]([C@H](C(=O)[O-])C)[NH+]1CCN(CC1)c1ccc(cc1)Cl	2.53659	0.091584
ZINC93036436	C[C@@H]([C@H](C(=O)[O-])C)[NH+]1CCN(CC1)c1ccc(cc1)Cl	2.53659	0.091584
ZINC93036508	[O-]C(=O)[C@@H]([C@H]([NH+]1CCN(CC1)c1ccccc1F)C)C	2.53659	0.091584
ZINC93036510	[O-]C(=O)[C@@H]([C@@H]([NH+]1CCN(CC1)c1ccccc1F)C)C	2.53659	0.091584
ZINC85140111	OC[C@@H](CSCC[C@@H](C(=O)[O-])[NH2+]C1CC1)C	2.54054	0.09117
ZINC85140112	OC[C@H](CSCC[C@@H](C(=O)[O-])[NH2+]C1CC1)C	2.54054	0.09117
ZINC85155191	OCC[C@@H](SCC[C@@H](C(=O)[O-])[NH2+]C1CC1)C	2.54054	0.09117
ZINC85155192	OCC[C@H](SCC[C@@H](C(=O)[O-])[NH2+]C1CC1)C	2.54054	0.09117
ZINC94301285	CC[C@H]1CC[C@H]([C@@H](C1)[N@@H+](CCS(=O)(=O)C)C)C(=O)[O-]	2.54546	0.090632
ZINC93959763	OC[C@H](CS[C@H](C[C@](C(=O)[O-])([NH2+]CC)C)C)O	2.55	0.090111
ZINC94229078	CC[C@](C(=O)[O-])([NH2+]Cc1ncnn1CC(C)C)C	2.55	0.090111
ZINC86799511	CC[C@](C(=O)[O-])([NH2+]CC(=O)N(C1CC1)C)C	2.55556	0.089445
ZINC86799548	CC[C@](C(=O)[O-])([NH2+][C@@H]1CCCNC(=O)C1)C	2.55556	0.089445
ZINC86799552	CC[C@](C(=O)[O-])([NH2+][C@H]1CCCNC(=O)C1)C	2.55556	0.089445
ZINC86799585	CC[C@](C(=O)[O-])([NH2+]CC(=O)N1CCCC1)C	2.55556	0.089445
ZINC86799637	CC[C@](C(=O)[O-])([NH2+]CC(=O)NCC1CC1)C	2.55556	0.089445
ZINC86799678	CC[C@](C(=O)[O-])([NH2+][C@H](C(=O)NC1CC1)C)C	2.55556	0.089445
ZINC86799682	CC[C@](C(=O)[O-])([NH2+][C@@H](C(=O)NC1CC1)C)C	2.55556	0.089445
ZINC91477140	[O-]C(=O)C[C@H]1CCC[N@@H+]1Cc1ccc(c(c1)C)Br	2.55556	0.089445
ZINC91477144	[O-]C(=O)C[C@@H]1CCC[N@H+]1Cc1ccc(c(c1)C)Br	2.55556	0.089445
ZINC91943274	COCC[C@]1(CCC[N@@H+](C1)Cc1ccc2c(c1)CC(O2)(C)C)C(=O)[O-]	2.55556	0.089445
ZINC92861144	CCC[C@](C(=O)[O-])([NH2+][C@@H]1CCc2c1cc(OC)cc2)C	2.55814	0.089123
ZINC92861148	CCC[C@](C(=O)[O-])([NH2+][C@H]1CCc2c1cc(OC)cc2)C	2.55814	0.089123
ZINC92046109	COCC[C@]1(CCC[N@@H+](C1)Cc1ccc(nc1)N(C)C)C(=O)[O-]	2.56	0.088887
ZINC37286533	[O-]C(=O)CCC[NH2+]CCc1ccc(cc1Cl)Cl	2.5625	0.088564
ZINC85706754	[O-]C(=O)CCC[NH2+]Cc1ccc(c(c1)C)Br	2.5625	0.088564
ZINC86297479	[O-]C(=O)[C@@H]([C@H]([NH2+]Cc1ccccc1Cl)C)C	2.5625	0.088564
ZINC86297484	[O-]C(=O)[C@@H]([C@@H]([NH2+]Cc1ccccc1Cl)C)C	2.5625	0.088564
ZINC86297857	C[C@H]([C@H](C(=O)[O-])C)[NH2+]Cc1ccc(cc1)F	2.5625	0.088564
ZINC86297863	C[C@@H]([C@H](C(=O)[O-])C)[NH2+]Cc1ccc(cc1)F	2.5625	0.088564
ZINC86297928	[O-]C(=O)[C@@H]([C@H]([NH2+]Cc1ccccc1F)C)C	2.5625	0.088564
ZINC86297935	[O-]C(=O)[C@@H]([C@@H]([NH2+]Cc1ccccc1F)C)C	2.5625	0.088564
ZINC86298265	C[C@H]([C@H](C(=O)[O-])C)[NH2+]Cc1ccc(cc1)Br	2.5625	0.088564
ZINC86298271	C[C@@H]([C@H](C(=O)[O-])C)[NH2+]Cc1ccc(cc1)Br	2.5625	0.088564
ZINC86298452	C[C@H]([C@H](C(=O)[O-])C)[NH2+]Cc1ccc(cc1)Cl	2.5625	0.088564
ZINC86298458	C[C@@H]([C@H](C(=O)[O-])C)[NH2+]Cc1ccc(cc1)Cl	2.5625	0.088564
ZINC86300290	[O-]C(=O)[C@@H]([C@H]([NH2+]Cc1ccccc1Br)C)C	2.5625	0.088564
ZINC86300297	[O-]C(=O)[C@@H]([C@@H]([NH2+]Cc1ccccc1Br)C)C	2.5625	0.088564
ZINC01587761	CC[NH+](CCC[NH+](CC(=O)[O-])CC(=O)[O-])CC	2.5641	0.088354
ZINC93036969	OCC[N@@H+]([C@@H]([C@@H](C(=O)[O-])C)C)Cc1ccccc1	2.5641	0.088354
ZINC93036970	OCC[N@@H+]([C@@H]([C@H](C(=O)[O-])C)C)Cc1ccccc1	2.5641	0.088354
ZINC93036972	OCC[N@@H+]([C@H]([C@H](C(=O)[O-])C)C)Cc1ccccc1	2.5641	0.088354
ZINC94719203	C[NH2+][C@H](C(=O)[O-])CCSCc1cc(C)cc(c1)C	2.5641	0.088354
ZINC86300304	[O-]C(=O)[C@@H]([C@@H]([NH2+][C@H](Cn1cccn1)C)C)C	2.57143	0.087357
ZINC86300308	[O-]C(=O)[C@@H]([C@@H]([NH2+][C@@H](Cn1cccn1)C)C)C	2.57143	0.087357
ZINC86300627	[O-]C(=O)[C@@H]([C@@H]([NH2+][C@H](Cc1cscc1)C)C)C	2.57143	0.087357
ZINC86300629	[O-]C(=O)[C@@H]([C@@H]([NH2+][C@@H](Cc1cscc1)C)C)C	2.57143	0.087357
ZINC86300631	[O-]C(=O)[C@@H]([C@H]([NH2+][C@H](Cc1cscc1)C)C)C	2.57143	0.087357
ZINC86300728	[O-]C(=O)[C@@H]([C@@H]([NH2+][C@H](Cn1cncc1)C)C)C	2.57143	0.087357
ZINC86300732	[O-]C(=O)[C@@H]([C@@H]([NH2+][C@@H](Cn1cncc1)C)C)C	2.57143	0.087357
ZINC86441145	CC([C@H]([N@H+](CCc1cccs1)C)C(=O)[O-])C	2.57143	0.087357
ZINC87310565	CCc1ccsc1C[NH2+][C@H]([C@H](C(=O)[O-])C)C	2.57143	0.087357
ZINC87310566	CCc1ccsc1C[NH2+][C@@H]([C@H](C(=O)[O-])C)C	2.57143	0.087357
ZINC19845011	CCN(c1[nH+]cccc1C(=O)[O-])C1CCCCC1	2.57895	0.086274
ZINC93411468	C[NH+]([C@H]1CCCN(C1)c1cccc(c1C(=O)[O-])F)C	2.57895	0.086274
ZINC94928194	CC[N@H+](CC1(CC1)CC(=O)[O-])Cc1ccccn1	2.57895	0.086274
ZINC57218862	[O-]C(=O)[C@@]12C[NH2+]C[C@H](C2)CC1	2.58333	0.085614
ZINC94615042	CCC[NH2+][C@@](C(=O)[O-])(CCCSc1ccncc1)C	2.58537	0.085301
ZINC94615068	C[C@@H](Sc1ccncc1)C[C@](C(=O)[O-])([NH2+]C(C)C)C	2.58537	0.085301
ZINC94615069	C[C@H](Sc1ccncc1)C[C@@](C(=O)[O-])([NH2+]C(C)C)C	2.58537	0.085301
ZINC94615070	C[C@H](Sc1ccncc1)C[C@](C(=O)[O-])([NH2+]C(C)C)C	2.58537	0.085301
ZINC94615098	CCC[NH2+][C@@](C(=O)[O-])(C[C@H](Sc1ccncc1)C)C	2.58537	0.085301
ZINC94615100	CCC[NH2+][C@@](C(=O)[O-])(C[C@@H](Sc1ccncc1)C)C	2.58537	0.085301
ZINC85140183	OC[C@@H](CSC[C@@H](C(=O)[O-])[NH2+]C1CC1)C	2.58824	0.084853
ZINC85140184	OC[C@H](CSC[C@@H](C(=O)[O-])[NH2+]C1CC1)C	2.58824	0.084853
ZINC85155348	OCC[C@@H](SC[C@@H](C(=O)[O-])[NH2+]C1CC1)C	2.58824	0.084853
ZINC85155349	OCC[C@H](SC[C@@H](C(=O)[O-])[NH2+]C1CC1)C	2.58824	0.084853
ZINC86297562	[O-]C(=O)[C@@H]([C@@H]([NH2+]CCc1ccccn1)C)C	2.58824	0.084853
ZINC86299165	C[C@@H](c1ccncc1)[NH2+][C@H]([C@H](C(=O)[O-])C)C	2.58824	0.084853
ZINC86299168	C[C@H](c1ccncc1)[NH2+][C@H]([C@H](C(=O)[O-])C)C	2.58824	0.084853
ZINC86299169	C[C@@H](c1ccncc1)[NH2+][C@@H]([C@H](C(=O)[O-])C)C	2.58824	0.084853
ZINC86299173	C[C@H](c1ccncc1)[NH2+][C@@H]([C@H](C(=O)[O-])C)C	2.58824	0.084853
ZINC86299176	[O-]C(=O)[C@@H]([C@@H]([NH2+][C@H](c1ccccn1)C)C)C	2.58824	0.084853
ZINC86299179	[O-]C(=O)[C@@H]([C@@H]([NH2+][C@@H](c1ccccn1)C)C)C	2.58824	0.084853
ZINC86299186	[O-]C(=O)[C@@H]([C@H]([NH2+][C@@H](c1ccccn1)C)C)C	2.58824	0.084853
ZINC86299668	C[C@H]([C@H](C(=O)[O-])C)[NH2+]CCc1ccncc1	2.58824	0.084853
ZINC86299675	C[C@@H]([C@H](C(=O)[O-])C)[NH2+]CCc1ccncc1	2.58824	0.084853
ZINC93030362	[O-]C(=O)[C@@H]([C@@H]([NH2+][C@@H](c1c(C)noc1C)C)C)C	2.59459	0.083827
ZINC93030365	[O-]C(=O)[C@@H]([C@@H]([NH2+][C@H](c1c(C)noc1C)C)C)C	2.59459	0.083827
ZINC93030366	[O-]C(=O)[C@@H]([C@H]([NH2+][C@@H](c1c(C)noc1C)C)C)C	2.59459	0.083827
ZINC93030368	[O-]C(=O)[C@@H]([C@H]([NH2+][C@H](c1c(C)noc1C)C)C)C	2.59459	0.083827
ZINC94228156	CC[C@](C(=O)[O-])([NH2+]Cc1csc(n1)C(C)C)C	2.59459	0.083827
ZINC94293304	[O-]C(=O)CC1(CCC1)[N@@H+]1C[C@@H](C1)c1ccccc1	2.59459	0.083827
ZINC94969385	CC[N@H+]([C@H](CC(=O)[O-])C)Cc1sc(c(n1)C)C	2.59459	0.083827
ZINC94969386	CC[N@@H+]([C@@H](CC(=O)[O-])C)Cc1sc(c(n1)C)C	2.59459	0.083827
ZINC91441369	CC[C@]1(CCC[N@@H+](C1)Cc1sc(nc1Cl)N1CCCC1)C(=O)[O-]	2.59574	0.083637
ZINC91475945	C=CC[C@]1(CCC[N@@H+](C1)Cc1ccc(o1)C)C(=O)[O-]	2.6	0.082923
ZINC91793974	C=CC[C@]1(CCC[N@@H+](C1)Cc1ccc(s1)C)C(=O)[O-]	2.6	0.082923
ZINC92266454	CCC[C@](C(=O)[O-])([NH2+]C[C@@H]1Cc2c(S1)cccc2)C	2.6	0.082923
ZINC92266460	CCC[C@](C(=O)[O-])([NH2+]C[C@H]1Cc2c(S1)cccc2)C	2.6	0.082923
ZINC92289792	CCC[C@](C(=O)[O-])([NH2+]C[C@@H]1CSc2c1cccc2)C	2.6	0.082923
ZINC92289796	CCC[C@](C(=O)[O-])([NH2+]C[C@H]1CSc2c1cccc2)C	2.6	0.082923
ZINC92303941	CCC[C@](C(=O)[O-])([NH2+]C[C@@H]1COc2c1cccc2)C	2.6	0.082923
ZINC92303943	CCC[C@](C(=O)[O-])([NH2+]C[C@H]1COc2c1cccc2)C	2.6	0.082923
ZINC94228318	CC[C@](C(=O)[O-])([NH2+]C[C@@H]1Cc2c(O1)ccc(c2)C)C	2.6	0.082923
ZINC94228320	CC[C@](C(=O)[O-])([NH2+]C[C@H]1Cc2c(O1)ccc(c2)C)C	2.6	0.082923
ZINC94622252	[O-]C(=O)C[C@H]1CCCC[N@@H+]1[C@H](c1cc(F)ccc1O)C	2.6	0.082923
ZINC94622253	[O-]C(=O)C[C@H]1CCCC[N@@H+]1[C@@H](c1cc(F)ccc1O)C	2.6	0.082923
ZINC92633036	C[N@@H+]1CCC[C@@H]1CN(c1[nH+]cccc1C(=O)[O-])C	2.64865	0.073436
ZINC92633037	C[N@@H+]1CCC[C@H]1CN(c1[nH+]cccc1C(=O)[O-])C	2.64865	0.073436
ZINC86307866	[O-]C(=O)[C@@H]([C@@H]([N@H+]1CCNC(=O)[C@@H]1C)C)C	2.60606	0.081872
ZINC86799577	CC[C@](C(=O)[O-])([NH2+]CC(=O)N1CCC1)C	2.60606	0.081872
ZINC94841683	[O-]C(=O)[C@@H]1C[NH2+]C[C@@]1(C)c1ccc(c(c1)F)C	2.60606	0.081872
ZINC91575381	C=CC[C@]1(CCC[N@@H+](C1)Cc1ccc(nc1)OCC)C(=O)[O-]	2.6087	0.081403
ZINC94227918	CC[C@](C(=O)[O-])([NH2+]CC(=O)NC(=O)NC1CCCCC1)C	2.6087	0.081403
ZINC94228114	CC[C@](C(=O)[O-])([NH2+]CCOc1cccc(c1)Cl)C	2.61111	0.080968
ZINC94228438	CC[C@](C(=O)[O-])([NH2+]Cc1ccccc1OC(F)F)C	2.61111	0.080968
ZINC94228536	CC[C@](C(=O)[O-])([NH2+]CCSc1ccc(cc1)F)C	2.61111	0.080968
ZINC94228926	CC[C@](C(=O)[O-])([NH2+]CCOc1cccc(c1)Br)C	2.61111	0.080968
ZINC91680807	COCC[C@]1(CCC[N@@H+](C1)Cc1ccc(nc1)OCC)C(=O)[O-]	2.61225	0.080761
ZINC95375231	C[NH+](CCC[N@@H+]([C@@H](c1cc2c(o1)cccc2)C(=O)[O-])C)C	2.65116	0.072882
ZINC00011305	[O-]C(=O)CCC[NH+](Cc1ccccc1)Cc1ccccc1	2.61905	0.079493
ZINC67740413	CCCc1cnc(nc1N1CC[N@H+]([C@@H](C1)C(=O)[O-])C)C	2.61905	0.079493
ZINC94989718	Cc1cc(C)c(c([nH+]1)N(CCOCC1CC1)C)C(=O)[O-]	2.61905	0.079493
ZINC03028733	[O-]C(=O)CCC[NH2+]Cc1ccc(cc1Cl)Cl	2.62069	0.07918
ZINC21951548	[O-]C(=O)CCC[NH2+]Cc1ccc(cc1Cl)F	2.62069	0.07918
ZINC35284969	[O-]C(=O)CCC[NH2+]Cc1ccc(cc1F)Br	2.62069	0.07918
ZINC67727505	CCn1ccc2c1cc(cc2)C[N@@H+]1CC[N@@H+]([C@@H](C1)C(=O)[O-])C	2.62222	0.078886
ZINC91663636	COCC[C@]1(CCC[N@@H+](C1)Cc1c(C)noc1C)C(=O)[O-]	2.62222	0.078886
ZINC94228738	CC[C@](C(=O)[O-])([NH2+][C@H]1CC(=O)N(C1=O)C1CCCCC1)C	2.62222	0.078886
ZINC94228934	CC[C@](C(=O)[O-])([NH2+]CC(=O)N[C@@H](c1cccs1)C(C)C)C	2.62222	0.078886
ZINC94228936	CC[C@](C(=O)[O-])([NH2+]CC(=O)N[C@H](c1cccs1)C(C)C)C	2.62222	0.078886
ZINC86300609	[O-]C(=O)[C@@H]([C@H]([NH2+]CCc1cscc1)C)C	2.625	0.078346
ZINC86300613	[O-]C(=O)[C@@H]([C@@H]([NH2+]CCc1cscc1)C)C	2.625	0.078346
ZINC86301531	C[C@@H](c1ccsc1)[NH2+][C@H]([C@H](C(=O)[O-])C)C	2.625	0.078346
ZINC86301533	C[C@H](c1ccsc1)[NH2+][C@H]([C@H](C(=O)[O-])C)C	2.625	0.078346
ZINC86301537	C[C@H](c1ccsc1)[NH2+][C@@H]([C@H](C(=O)[O-])C)C	2.625	0.078346
ZINC86307184	C[N@@H+]([C@@H]([C@H](C(=O)[O-])C)C)Cc1csc(c1)Br	2.625	0.078346
ZINC86307187	C[N@H+]([C@H]([C@H](C(=O)[O-])C)C)Cc1csc(c1)Br	2.625	0.078346
ZINC87310347	[O-]C(=O)[C@@H]([C@@H]([NH2+]Cc1sccc1C)C)C	2.625	0.078346
ZINC87310348	[O-]C(=O)[C@@H]([C@H]([NH2+]Cc1sccc1C)C)C	2.625	0.078346
ZINC03643214	[O-]C(=O)C1=CCC[N@H+](C1)CCOC(c1ccc(cc1)C(F)(F)F)c1ccc(cc1)C(F)(F)F	2.62963	0.077428
ZINC94615420	CC[NH2+][C@@](C(=O)[O-])(C[C@H](Sc1ccncc1)C)C	2.63158	0.077036
ZINC94615422	CC[NH2+][C@@](C(=O)[O-])(C[C@@H](Sc1ccncc1)C)C	2.63158	0.077036
ZINC93116936	[O-]C(=O)[C@@]1(CCC[NH2+]C1)C[C@H]1OCCc2c1cccc2	2.63415	0.076513
ZINC93116938	[O-]C(=O)[C@@]1(CCC[NH2+]C1)C[C@@H]1OCCc2c1cccc2	2.63415	0.076513
ZINC94229140	CCOc1ccc(cc1C[NH2+][C@@](C(=O)[O-])(CC)C)C(=O)C	2.63636	0.076056
ZINC86110535	[O-]C(=O)CCC[NH2+][C@@H](c1c(C)noc1C)C	2.64706	0.073783
ZINC86110536	[O-]C(=O)CCC[NH2+][C@H](c1c(C)noc1C)C	2.64706	0.073783
ZINC39952141	O=C(N[C@]1(CCC[NH2+]C1)C(=O)[O-])OC(C)(C)C	2.64865	0.073436
ZINC91411759	C=CC[C@]1(CCC[N@@H+](C1)Cc1cccs1)C(=O)[O-]	2.64865	0.073436
ZINC91477264	[O-]C(=O)C[C@@H]1CSCC[N@H+]1Cc1ccc(c(c1)C)Br	2.64865	0.073436
ZINC92267575	[O-]C(=O)[C@@]1(CCC[NH2+]C1)CCSc1ccccc1	2.64865	0.073436
ZINC93037186	[O-]C(=O)[C@@H]([C@H]([N@H+]1CCOc2c(C1)cccc2)C)C	2.64865	0.073436
ZINC93037188	[O-]C(=O)[C@@H]([C@@H]([N@H+]1CCOc2c(C1)cccc2)C)C	2.64865	0.073436
ZINC94228182	CC[C@](C(=O)[O-])([NH2+]C[C@@H]1CSc2c1cccc2)C	2.64865	0.073436
ZINC94228184	CC[C@](C(=O)[O-])([NH2+]C[C@H]1CSc2c1cccc2)C	2.64865	0.073436
ZINC94228918	CC[C@](C(=O)[O-])([NH2+]C[C@@H]1COc2c1cccc2)C	2.64865	0.073436
ZINC94228920	CC[C@](C(=O)[O-])([NH2+]C[C@H]1COc2c1cccc2)C	2.64865	0.073436
ZINC67840571	C[N@@H+]1CC[N@H+](C[C@H]1C(=O)[O-])Cc1cc2ccc(cc2nc1N1CCOCC1)C	2.67857	0.06645
ZINC94228688	CC[C@](C(=O)[O-])([NH2+]Cc1cc(OC)ccc1OC)C	2.65	0.073139
ZINC94995063	CN(c1[nH+]c2CCCc2cc1C(=O)[O-])CCOCC1CC1	2.65116	0.072882
ZINC91563519	COCCC[C@]1(CCC[N@@H+](C1)Cc1cc2cc(C)ccc2[nH]c1=O)C(=O)[O-]	2.65455	0.072126
ZINC19571702	COc1ccccc1c1ccccc1C[C@]1(CCC[N@H+](C1)Cc1cccc(c1)F)C(=O)[O-]	2.66667	0.06933
ZINC19571708	COc1ccccc1c1ccccc1C[C@]1(CCC[N@@H+](C1)Cc1ccccc1F)C(=O)[O-]	2.66667	0.06933
ZINC67849904	Cc1cc(C)c(c(c1)n1cccn1)C[N@@H+]1CC[N@@H+]([C@@H](C1)C(=O)[O-])C	2.66667	0.06933
ZINC86305901	O=C1NCC[N@H+](C1)[C@H]([C@H](C(=O)[O-])C)C	2.66667	0.06933
ZINC87179160	CC[C@](C(=O)[O-])([NH2+]Cc1cccc(c1)O)C	2.66667	0.06933
ZINC91997936	COCCC[C@]1(CCC[N@@H+](C1)Cc1cscn1)C(=O)[O-]	2.66667	0.06933
ZINC92417734	OC[C@@H](C(C)C)Nc1n(C)nc(c1C(=O)[O-])C	2.66667	0.06933
ZINC92417735	OC[C@H](C(C)C)Nc1n(C)nc(c1C(=O)[O-])C	2.66667	0.06933
ZINC93097080	[O-]C(=O)C[C@H]1CCCC[N@@H+]1Cc1scc(c1)Cl	2.66667	0.06933
ZINC94228350	CC[C@](C(=O)[O-])([NH2+]CC(=O)Nc1ccc(cc1)C)C	2.66667	0.06933
ZINC94228362	CC[C@](C(=O)[O-])([NH2+]CC(=O)Nc1ccc(cc1Cl)C)C	2.66667	0.06933
ZINC94228436	CC[C@](C(=O)[O-])([NH2+]CC(=O)Nc1ccc(cc1Br)C)C	2.66667	0.06933
ZINC94228598	CC[C@](C(=O)[O-])([NH2+]Cc1noc(n1)C(C)C)C	2.66667	0.06933
ZINC94228862	CC[C@](C(=O)[O-])([NH2+]CC(=O)Nc1ccccc1C)C	2.66667	0.06933
ZINC94228894	CC[C@](C(=O)[O-])([NH2+]CC(=O)Nc1c(C)nn(c1C)C)C	2.66667	0.06933
ZINC94229100	CC[C@](C(=O)[O-])([NH2+]CC(=O)Nc1ccc(c(c1)Cl)C)C	2.66667	0.06933
ZINC94229196	[O-]C(=O)[C@]([NH2+]CC(=O)N(CCC#N)C)(CC)C	2.66667	0.06933
ZINC94614915	C[C@H](Sc1ccncc1)C[C@](C(=O)[O-])([NH2+]C1CC1)C	2.66667	0.06933
ZINC94614916	C[C@@H](Sc1ccncc1)C[C@](C(=O)[O-])([NH2+]C1CC1)C	2.66667	0.06933
ZINC94615217	[O-]C(=O)[C@]([NH2+]C1CC1)(CCCSc1ccncc1)C	2.66667	0.06933
ZINC92022767	CCC[C@]1(CCC[N@@H+](C1)Cc1ccc(cc1)S(=O)(=O)NC)C(=O)[O-]	2.68	0.066095
ZINC67871738	C[N@@H+]1CCN(C[C@H]1C(=O)[O-])C(=O)CCc1n[nH]c2c1CCCC2	2.68085	0.065883
ZINC67491200	C[N@@H+]1CCN(C[C@H]1C(=O)[O-])C(=O)CCCN1CCCC1=O	2.68182	0.065641
ZINC55414553	CC[N@@H+]([C@@H](c1ccc(c(c1)C)F)C(=O)[O-])Cc1ccncc1	2.68293	0.065363
ZINC94228532	COc1ccc(cc1C[NH2+][C@@](C(=O)[O-])(CC)C)C(=O)C	2.68293	0.065363
ZINC94227942	CC[C@](C(=O)[O-])([NH2+]Cc1cn2c(n1)ccc(c2)C)C	2.68421	0.06504
ZINC94228054	CC[C@](C(=O)[O-])([NH2+]Cc1cn2c(n1)c(C)ccc2)C	2.68421	0.06504
ZINC86661583	OC[C@H](CSCC[C@@H](C(=O)[O-])[NH2+]C1CC1)O	2.68571	0.064659
ZINC86661585	OC[C@@H](CSCC[C@@H](C(=O)[O-])[NH2+]C1CC1)O	2.68571	0.064659
ZINC94615351	C[C@H](Sc1ccncc1)C[C@@](C(=O)[O-])([NH2+]C)C	2.68571	0.064659
ZINC94615352	C[C@@H](Sc1ccncc1)C[C@@](C(=O)[O-])([NH2+]C)C	2.68571	0.064659
ZINC94615353	C[C@H](Sc1ccncc1)C[C@](C(=O)[O-])([NH2+]C)C	2.68571	0.064659
ZINC94615354	C[C@@H](Sc1ccncc1)C[C@](C(=O)[O-])([NH2+]C)C	2.68571	0.064659
ZINC94969303	[O-]C(=O)C[C@@H]1CCC[N@H+]1Cc1sc(c(n1)C)C	2.68571	0.064659
ZINC94969830	Cc1sc(nc1C)C[C@]1(CCC[NH2+]C1)C(=O)[O-]	2.68571	0.064659
ZINC84492752	[O-]C(=O)[C@@]1(CCC[NH2+]C1)Cc1cccnc1	2.6875	0.064204
ZINC87289876	[O-]C(=O)CCC[NH2+][C@H](c1cocc1)C	2.68966	0.063652
ZINC87289877	[O-]C(=O)CCC[NH2+][C@@H](c1cocc1)C	2.68966	0.063652
ZINC67605496	C[N@H+]1CC[N@H+](C[C@H]1C(=O)[O-])Cc1c(C)ccc2c1cccn2	2.69767	0.061559
ZINC94228094	CC[C@](C(=O)[O-])([NH2+]CC(=O)N1CCC[C@@H]1c1cccs1)C	2.69767	0.061559
ZINC94228096	CC[C@](C(=O)[O-])([NH2+]CC(=O)N1CCC[C@H]1c1cccs1)C	2.69767	0.061559
ZINC94228656	CC[C@](C(=O)[O-])([NH2+]CC(=O)Nc1cc(C)ccc1OC)C	2.69767	0.061559
ZINC92925782	CC(NC(=O)NC(=O)C[N@H+]1CC[C@H]([C@@H]1C)C(=O)[O-])C	2.7	0.060941
ZINC92940210	[O-]C(=O)[C@@H]1CC[N@@H+]([C@H]1C)CC(=O)NC(=O)NCCC	2.7	0.060941
ZINC26963329	C[C@@H]([P@H](=O)[O-])[NH2+]C(c1ccccc1)c1ccccc1	2.7027	0.060218
ZINC94229082	CC[C@](C(=O)[O-])([NH2+]Cc1ccnc2c1cccc2)C	2.7027	0.060218
ZINC37175345	[O-]C(=O)[C@@H]([N@H+]([C@H]1CSCC1)C)c1ccccc1	2.70588	0.059359
ZINC37175346	[O-]C(=O)[C@@H]([N@@H+]([C@@H]1CSCC1)C)c1ccccc1	2.70588	0.059359
ZINC55358967	C#CC[N@@H+]([C@@H](c1ccc(c(c1)C)F)C(=O)[O-])C	2.70968	0.058322
ZINC86300204	[O-]C(=O)[C@@H]([C@@H]([NH2+]Cc1csc(n1)C)C)C	2.70968	0.058322
ZINC87393169	CC[N@H+]([C@@H](CC(=O)[O-])C)Cc1nccs1	2.70968	0.058322
ZINC72391731	[O-]C(=O)[C@@]1(CCC[NH2+]C1)Cc1cccc(c1)c1ccncc1	2.71429	0.057047
ZINC94228262	CC[C@](C(=O)[O-])([NH2+]CC(=O)N(Cc1cscc1)C)C	2.71795	0.056021
ZINC94228726	CC[C@](C(=O)[O-])([NH2+]CC(=O)N[C@H](c1cccs1)C)C	2.71795	0.056021
ZINC94229150	CC[C@](C(=O)[O-])([NH2+]CC(=O)Nc1c(C)n[nH]c1C)C	2.71795	0.056021
ZINC37271217	CN(C(=O)C[N@H+]([C@@H](c1ccccc1)C(=O)[O-])C)C	2.72222	0.05481
ZINC42783578	CN(c1[nH+]cccc1C(=O)[O-])CC1CCOCC1	2.72222	0.05481
ZINC94228212	CC[C@](C(=O)[O-])([NH2+]Cc1ccc(cc1)C(=O)N)C	2.72222	0.05481
ZINC94228658	CC[C@](C(=O)[O-])([NH2+]CC(=O)Nc1cccc(c1)Br)C	2.72222	0.05481
ZINC94228670	CC[C@](C(=O)[O-])([NH2+]CC(=O)Nc1cccc(c1)F)C	2.72222	0.05481
ZINC94228730	CC[C@](C(=O)[O-])([NH2+]Cc1ccccc1C(=O)N)C	2.72222	0.05481
ZINC94228858	[O-]C(=O)[C@]([NH2+]CC(=O)Nc1cccc(c1Cl)Cl)(CC)C	2.72222	0.05481
ZINC94229174	CC[C@](C(=O)[O-])([NH2+]CC(=O)Nc1ccccc1)C	2.72222	0.05481
ZINC91950906	COCC[C@]1(CCC[N@H+](C1)Cc1[nH]cc(c(=O)c1)OC)C(=O)[O-]	2.7234	0.054473
ZINC67587696	COc1ccccc1CCC(=O)N1CC[N@H+]([C@@H](C1)C(=O)[O-])C	2.72727	0.05336
ZINC67673854	C[N@H+](CC(=O)N1CC[N@H+]([C@@H](C1)C(=O)[O-])C)Cc1ccncc1	2.72727	0.05336
ZINC67772213	C[N@@H+]1CCN(C[C@H]1C(=O)[O-])C(=O)c1nn(c2c1CCCC2)C	2.72727	0.05336
ZINC86799411	CCc1noc(n1)C[NH2+][C@@](C(=O)[O-])(CC)C	2.72727	0.05336
ZINC12157306	Fc1ccc(cc1)C1=NO[C@@H](C1)C[C@]1(CCC[NH2+]C1)C(=O)[O-]	2.73171	0.05207
ZINC12157311	Fc1ccc(cc1)C1=NO[C@H](C1)C[C@]1(CCC[NH2+]C1)C(=O)[O-]	2.73171	0.05207
ZINC12157317	[O-]C(=O)[C@@]1(CCC[NH2+]C1)C[C@H]1ON=C(C1)c1ccccc1F	2.73171	0.05207
ZINC12157321	[O-]C(=O)[C@@]1(CCC[NH2+]C1)C[C@@H]1ON=C(C1)c1ccccc1F	2.73171	0.05207
ZINC94228814	CC[C@](C(=O)[O-])([NH2+]Cc1onc(c1)c1ccc(cc1)C)C	2.73171	0.05207
ZINC35296971	[O-]C(=O)[C@@H]1CCC[N@@H+](C1)Cc1csc(c1)Br	2.73333	0.051593
ZINC86799390	CC[C@](C(=O)[O-])([NH2+]Cc1ncccn1)C	2.73333	0.051593
ZINC64978751	CCC(=O)Nc1c[nH+]c(c(c1)C(=O)[O-])N(CC)CC	2.73684	0.050557
ZINC93116889	[O-]C(=O)[C@@]1(CCC[NH2+]C1)Cc1ccc2c(c1)cccn2	2.73684	0.050557
ZINC94622323	[O-]C(=O)C[C@H]1CSCC[N@@H+]1[C@@H](c1cc(F)ccc1O)C	2.73684	0.050557
ZINC94228158	CC[C@](C(=O)[O-])([NH2+]Cc1csc2c1cccc2)C	2.74286	0.048759

## Sheet: ADMET
Class	CHEMBLID	SMILES	MOL_WEIGHT	LOGP	#ROTATABLE_BONDS	#ACCEPTORS	#DO0RS	SURFACE_AREA	Water solubility	Caco2 permeability	Intestinal absorption (human)	Skin Permeability	P-glycoprotein substrate	P-glycoprotein I inhibitor	P-glycoprotein II inhibitor	VDss (human)	Fraction unbound (human)	BBB permeability	CNS permeability	CYP2D6 substrate	CYP3A4 substrate	CYP1A2 inhibitior	CYP2C19 inhibitior	CYP2C9 inhibitior	CYP2D6 inhibitior	CYP3A4 inhibitior	Total Clearance	Renal OCT2 substrate	AMES toxicity	Max. tolerated dose (human)	hERG I inhibitor	hERG II inhibitor	Oral Rat Acute Toxicity (LD50)	Oral Rat Chronic Toxicity (LOAEL)	Hepatotoxicity	Skin Sensitisation	<i>T.Pyriformis</i> toxicity	Min0w toxicity
Positive set	CHEMBL1641613	Cc1ccccc1/C(=C\CCN1CCC[C@H](C1)C(=O)O)/c1ccccc1F	367.464	4.75252	6	2	1	159.689	-4.038	1.092	93.322	-2.735	1	0	1	0.604	0.037	0.213	-1.578	0	1	0	0	0	0	0	0.259	0	0	0.015	0	0	2.789	1.352	1	0	0.287	0.03
Positive set	CHEMBL1642396	c1ccc(c(c1)/C(=C\CCN1CCC[C@H](C1)C(=O)O)/c1ccccc1F)Cl	387.882	5.0975	6	2	1	163.627	-4.28	1.107	91.096	-2.735	1	0	1	0.376	0.039	0.228	-1.541	0	1	0	0	0	0	0	0.193	0	0	0.078	0	0	2.906	1.812	1	0	0.288	-0.207
Positive set	CHEMBL1642400	Cc1cc(ccc1/C(=C\CCN1CCC[C@H](C1)C(=O)O)/c1ccccc1F)F	385.454	4.89162	6	2	1	163.854	-4.145	1.085	92.46	-2.735	1	0	1	0.446	0.038	0.364	-1.575	0	1	0	0	0	0	0	0.191	0	0	0.047	0	0	2.834	1.786	1	0	0.287	0.061
Positive set	CHEMBL1642378	Cc1ccccc1/C(=C\CCN1CCC[C@H](C1)C(=O)O)/c1ccccc1	349.474	4.61342	6	2	1	155.523	-3.943	1.095	94.081	-2.735	1	0	1	0.768	0.035	0.22	-1.566	0	1	0	0	0	0	0	0.352	0	0	0.085	0	0	2.755	1.748	1	0	0.287	-0.185
Positive set	CHEMBL1642397	c1ccc(c(c1)/C(=C\CCN1CCC[C@H](C1)C(=O)O)/c1ccccc1F)Br	432.333	5.2066	6	2	1	167.191	-4.332	1.105	91.029	-2.735	1	0	1	0.385	0.035	0.226	-1.541	0	1	0	0	0	0	0	0.135	0	0	0.075	0	0	2.911	1.796	1	0	0.288	-0.353
Positive set	CHEMBL1642376	c1ccc(cc1)/C(=C/CCN1CCC[C@H](C1)C(=O)O)/c1ccccc1Br	414.343	5.0675	6	2	1	163.026	-4.231	1.063	91.769	-2.735	1	0	1	0.573	0.035	0.236	-1.531	0	1	0	0	0	0	0	0.227	0	0	0.149	0	0	2.873	1.31	1	0	0.289	-0.524
Positive set	CHEMBL1642379	CCc1ccccc1/C(=C\CCN1CCC[C@H](C1)C(=O)O)/c1ccccc1	363.501	4.8674	7	2	1	161.888	-4.136	1.092	94.796	-2.735	1	0	1	0.775	0.018	0.116	-1.588	0	1	0	0	0	0	0	0.455	0	0	-0.009	0	0	2.715	1.817	1	0	0.287	-0.466
Positive set	CHEMBL1642384	Cc1cc(ccc1/C(=C\CCN1CCC[C@H](C1)C(=O)O)/c1ccccc1)F	367.464	4.75252	6	2	1	159.689	-4.038	1.092	93.322	-2.735	1	0	1	0.604	0.037	0.213	-1.578	0	1	0	0	0	0	0	0.276	0	0	0.015	0	0	2.789	1.352	1	0	0.287	0.03
Positive set	CHEMBL1642395	CCc1ccccc1/C(=C\CCN1CCC[C@H](C1)C(=O)O)/c1ccccc1F	381.491	5.0065	7	2	1	166.053	-4.228	1.089	94.038	-2.735	1	0	1	0.612	0.02	0.108	-1.6	0	1	0	0	0	0	0	0.367	0	0	-0.08	0	0	2.752	1.421	1	0	0.287	-0.25
Positive set	CHEMBL1642401	Cc1cc(ccc1/C(=C\CCN1CCC[C@H](C1)C(=O)O)/c1ccccc1C(F)(F)F)F	435.461	5.77132	6	2	1	178.55	-4.545	1.097	90.049	-2.735	1	0	1	0.483	0.006	0.224	-1.522	0	1	0	0	0	0	0	0.017	0	0	-0.091	0	0	2.947	1.729	1	0	0.287	-0.083
Positive set	CHEMBL1642375	c1ccc(cc1)/C(=C/CCN1CCC[C@H](C1)C(=O)O)/c1ccccc1Cl	369.892	4.9584	6	2	1	159.461	-4.179	1.065	91.836	-2.735	1	0	1	0.564	0.039	0.237	-1.531	0	1	0	0	0	0	0	0.286	0	0	0.152	0	0	2.868	1.336	1	0	0.289	-0.378
Positive set	CHEMBL1642394	Cc1ccccc1C(=CCCN1CCC[C@H](C1)C(=O)O)c1ccccc1C	363.501	4.92184	6	2	1	161.888	-4.062	1.093	93.879	-2.735	1	0	1	0.792	0.024	0.233	-1.552	0	1	0	0	0	0	0	0.349	0	0	0.066	0	0	2.776	1.702	1	0	0.287	-0.282
Positive set	CHEMBL1642388	c1ccc(c(c1)C(=CCCN1CCC[C@H](C1)C(=O)O)c1ccccc1F)F	371.427	4.5832	6	2	1	157.489	-4.087	1.104	91.895	-2.735	1	0	1	0.247	0.061	0.38	-1.551	0	1	0	0	0	0	0	0.174	0	0	0.135	0	0	2.866	1.797	1	0	0.288	0.138
Positive set	CHEMBL1642398	c1ccc(c(c1)/C(=C/CCN1CCC[C@H](C1)C(=O)O)/c1ccccc1OC(F)(F)F)F	437.433	5.3427	7	3	1	177.299	-4.583	1.096	89.17	-2.735	1	0	1	0.108	0.042	0.259	-2.051	0	1	0	0	0	0	0	-0.219	0	0	-0.058	0	0	2.967	1.599	1	0	0.287	0.195
Positive set	CHEMBL1642399	COc1ccccc1/C(=C\CCN1CCC[C@H](C1)C(=O)O)/c1ccccc1F	383.463	4.4527	7	3	1	164.802	-4.401	1.129	93.933	-2.735	1	0	1	0.248	0.024	-0.043	-2.243	0	1	0	0	0	0	0	0.227	0	0	-0.29	0	0	2.794	1.966	1	0	0.286	-0.03
Positive set	CHEMBL1642381	COc1ccccc1/C(=C\CCN1CCC[C@H](C1)C(=O)O)/c1ccccc1	365.473	4.3136	7	3	1	160.637	-4.25	1.132	94.58	-2.735	1	0	1	0.412	0.022	0.084	-2.204	0	1	0	0	0	0	0	0.316	0	0	-0.241	0	0	2.737	1.33	1	0	0.287	-0.344
Positive set	CHEMBL1642382	c1ccc(cc1)/C(=C/CCN1CCC[C@H](C1)C(=O)O)/c1ccccc1OC(F)(F)F	419.443	5.2036	7	3	1	173.133	-4.481	1.053	90.013	-2.735	1	0	1	0.291	0.037	0.11	-2.026	0	1	0	0	0	0	0	-0.134	0	0	-0.045	0	0	2.946	1.644	1	0	0.288	0.024
Positive set	CHEMBL1642391	Cc1ccccc1/C(=C\CCN1CCC[C@H](C1)C(=O)O)/c1ccccc1Cl	383.919	5.26682	6	2	1	165.826	-4.22	1.091	92.42	-2.735	1	0	1	0.745	0.016	0.22	-1.552	0	1	0	0	0	0	0	0.283	0	0	0.059	0	0	2.829	1.233	1	0	0.287	-0.5
Positive set	CHEMBL3398501	Cc1ccsc1C(=CCCN1CCC[C@@H]1[C@@H](C(=O)O)O)c1c(C)ccs1	391.558	4.15814	7	5	2	161.963	-3.529	1.419	89.856	-2.735	1	0	0	0.316	0.203	0.246	-2.416	0	1	0	0	0	0	0	0.648	0	0	-0.122	0	0	2.899	2.3	1	0	0.287	0.512
Positive set	CHEMBL1642374	c1ccc(cc1)/C(=C/CCN1CCC[C@H](C1)C(=O)O)/c1ccccc1F	353.437	4.4441	6	2	1	153.324	-3.969	1.066	92.738	-2.735	1	0	0	0.42	0.062	0.23	-1.557	0	1	0	0	0	0	0	0.263	0	0	0.112	0	0	2.815	1.455	1	0	0.288	0.152
Positive set	CHEMBL1642393	Cc1ccccc1/C(=C\CCN1CCC[C@H](C1)C(=O)O)/c1ccccc1OC	379.5	4.62202	7	3	1	167.002	-4.046	1.073	94.077	-2.735	1	0	1	0.622	0.041	0.092	-2.103	0	1	0	0	0	0	0	0.321	0	0	-0.051	0	0	2.756	1.394	1	0	0.287	-0.036
Positive set	CHEMBL77626	c1ccc(cc1)C(=CCCN1CCC[C@H](C1)C(=O)O)c1ccccc1	335.447	4.305	6	2	1	149.158	-3.868	1.069	93.497	-2.735	1	0	0	0.588	0.06	0.238	-1.545	0	1	0	0	0	0	0	0.345	0	0	0.183	0	0	2.782	1.851	1	0	0.288	-0.064
Positive set	CHEMBL1642386	Cc1ccccc1/C(=C/CCN1CCC[C@H](C1)C(=O)O)/c1ccccc1F	367.464	4.75252	6	2	1	159.689	-4.038	1.092	93.322	-2.735	1	0	1	0.604	0.037	0.213	-1.578	0	1	0	0	0	0	0	0.259	0	0	0.015	0	0	2.789	1.352	1	0	0.287	0.03
Positive set	CHEMBL1642385	Cc1cccc(C)c1/C(=C\CCN1CCC[C@H](C1)C(=O)O)/c1ccccc1	363.501	4.92184	6	2	1	161.888	-4.083	1.142	95.029	-2.735	1	0	1	0.829	0.036	0.18	-1.573	0	1	0	0	0	0	0	0.313	0	0	0.053	0	0	2.831	1.746	1	0	0.287	-0.588
Positive set	CHEMBL1642387	CCc1ccccc1/C(=C/CCN1CCC[C@H](C1)C(=O)O)/c1ccccc1F	381.491	5.0065	7	2	1	166.053	-4.228	1.089	94.038	-2.735	1	0	1	0.612	0.02	0.108	-1.6	0	1	0	0	0	0	0	0.367	0	0	-0.08	0	0	2.752	1.421	1	0	0.287	-0.25
Positive set	CHEMBL1642377	c1ccc(cc1)/C(=C/CCN1CCC[C@H](C1)C(=O)O)/c1ccccc1C(F)(F)F	403.444	5.3238	6	2	1	168.02	-4.453	1.074	90.224	-2.735	1	0	1	0.464	0.023	0.249	-1.489	0	1	0	0	0	0	0	0.095	0	0	0.057	0	0	2.974	1.629	1	0	0.288	-0.177
Positive set	CHEMBL1642367	Cc1ccccc1/C(=C/CCN1CCC[C@H](C1)C(=O)O)/c1ccccc1	349.474	4.61342	6	2	1	155.523	-3.943	1.095	94.081	-2.735	1	0	1	0.768	0.035	0.22	-1.566	0	1	0	0	0	0	0	0.352	0	0	0.085	0	0	2.755	1.748	1	0	0.287	-0.185
Positive set	CHEMBL1642368	CCc1ccccc1/C(=C/CCN1CCC[C@H](C1)C(=O)O)/c1ccccc1	363.501	4.8674	7	2	1	161.888	-4.136	1.092	94.796	-2.735	1	0	1	0.775	0.018	0.116	-1.588	0	1	0	0	0	0	0	0.455	0	0	-0.009	0	0	2.715	1.817	1	0	0.287	-0.466
Positive set	CHEMBL1642402	Cc1ccc(C(=CCCN2CCCC(C2)(C(=O)O)F)c2ccc(C)s2)s1	393.549	5.13694	6	4	1	161.334	-4.134	1.045	87.474	-2.735	1	0	0	0.524	0.138	0.531	-1.969	0	1	0	0	0	0	0	0.576	0	0	-0.021	0	0	3.128	1.374	1	0	0.29	-1.164
Positive set	CHEMBL1642389	c1ccc(c(c1)/C(=C/CCN1CCC[C@H](C1)C(=O)O)/c1ccccc1F)Cl	387.882	5.0975	6	2	1	163.627	-4.28	1.107	91.096	-2.735	1	0	1	0.376	0.039	0.228	-1.541	0	1	0	0	0	0	0	0.193	0	0	0.078	0	0	2.906	1.812	1	0	0.288	-0.207
Positive set	CHEMBL1642364	c1ccc(cc1)/C(=C\CCN1CCC[C@H](C1)C(=O)O)/c1ccccc1Cl	369.892	4.9584	6	2	1	159.461	-4.179	1.065	91.836	-2.735	1	0	1	0.564	0.039	0.237	-1.531	0	1	0	0	0	0	0	0.286	0	0	0.152	0	0	2.868	1.336	1	0	0.289	-0.378
Positive set	CHEMBL1642365	c1ccc(cc1)/C(=C\CCN1CCC[C@H](C1)C(=O)O)/c1ccccc1Br	414.343	5.0675	6	2	1	163.026	-4.231	1.063	91.769	-2.735	1	0	1	0.573	0.035	0.236	-1.531	0	1	0	0	0	0	0	0.227	0	0	0.149	0	0	2.873	1.31	1	0	0.289	-0.524
Positive set	CHEMBL3398499	c1ccc(cc1)C(=CCCN1CCC[C@@H]1[C@@H](C(=O)O)O)c1ccccc1	351.446	3.4183	7	3	2	153.952	-3.374	1.401	92.527	-2.735	1	0	0	0.345	0.134	0.279	-2.454	0	1	0	0	0	0	0	0.387	0	0	0.048	0	0	2.649	2.049	1	0	0.287	0.616
Positive set	CHEMBL1642383	c1ccc(cc1)/C(=C/CCN1CCC[C@H](C1)C(=O)O)/c1c(cccc1F)F	371.427	4.5832	6	2	1	157.489	-4.087	1.059	91.877	-2.735	1	0	0	0.266	0.063	0.381	-1.554	0	1	0	0	0	0	0	0.197	0	0	0.136	0	0	2.857	1.674	1	0	0.288	0.182
Positive set	CHEMBL1642390	c1ccc(c(c1)/C(=C/CCN1CCC[C@H](C1)C(=O)O)/c1ccccc1F)C(F)(F)F	421.434	5.4629	6	2	1	172.185	-4.552	1.116	89.484	-2.735	1	0	1	0.273	0.023	0.239	-1.499	0	1	0	0	0	0	0	0.006	0	0	-0.014	0	0	3.006	1.741	1	0	0.288	-0.006
Positive set	CHEMBL1642363	c1ccc(cc1)/C(=C\CCN1CCC[C@H](C1)C(=O)O)/c1ccccc1F	353.437	4.4441	6	2	1	153.324	-3.969	1.066	92.738	-2.735	1	0	0	0.42	0.062	0.23	-1.557	0	1	0	0	0	0	0	0.263	0	0	0.112	0	0	2.815	1.455	1	0	0.288	0.152
Positive set	CHEMBL1642370	COc1ccccc1/C(=C/CCN1CCC[C@H](C1)C(=O)O)/c1ccccc1	365.473	4.3136	7	3	1	160.637	-4.25	1.132	94.58	-2.735	1	0	1	0.412	0.022	0.084	-2.204	0	1	0	0	0	0	0	0.316	0	0	-0.241	0	0	2.737	1.33	1	0	0.287	-0.344
Positive set	CHEMBL1642392	Cc1ccccc1/C(=C\CCN1CCC[C@H](C1)C(=O)O)/c1ccccc1C(F)(F)F	417.471	5.63222	6	2	1	174.385	-4.46	1.1	90.808	-2.735	1	0	1	0.65	0.003	0.231	-1.51	0	1	0	0	0	0	0	0.094	0	0	-0.029	0	0	2.924	1.741	1	0	0.287	-0.298
Positive set	CHEMBL1642373	Cc1cc(ccc1/C(=C/CCN1CCC[C@H](C1)C(=O)O)/c1ccccc1)F	367.464	4.75252	6	2	1	159.689	-4.038	1.092	93.322	-2.735	1	0	1	0.604	0.037	0.213	-1.578	0	1	0	0	0	0	0	0.276	0	0	0.015	0	0	2.789	1.352	1	0	0.287	0.03
Positive set	CHEMBL1642371	c1ccc(cc1)/C(=C\CCN1CCC[C@H](C1)C(=O)O)/c1ccccc1OC(F)(F)F	419.443	5.2036	7	3	1	173.133	-4.481	1.053	90.013	-2.735	1	0	1	0.291	0.037	0.11	-2.026	0	1	0	0	0	0	0	-0.134	0	0	-0.045	0	0	2.946	1.644	1	0	0.288	0.024
Positive set	CHEMBL1642369	c1ccc(cc1)c1ccccc1/C(=C/CCN1CCC[C@H](C1)C(=O)O)/c1ccccc1	411.545	5.972	7	2	1	184.215	-4.489	1.063	95.053	-2.735	1	0	1	0.065	0.045	0.015	-1.341	0	1	0	0	0	0	0	0.202	0	1	0.158	1	0	2.3	1.608	1	0	0.285	-1.477
Positive set	CHEMBL1642372	c1ccc(cc1)/C(=C\CCN1CCC[C@H](C1)C(=O)O)/c1c(cccc1F)F	371.427	4.5832	6	2	1	157.489	-4.087	1.059	91.877	-2.735	1	0	0	0.266	0.063	0.381	-1.554	0	1	0	0	0	0	0	0.197	0	0	0.136	0	0	2.857	1.674	1	0	0.288	0.182
Positive set	CHEMBL1642403	c1ccc(cc1)C(=CCCN1CCCC(C1)(C(=O)O)F)c1ccccc1	353.437	4.3971	6	2	1	153.324	-3.838	1.029	90.326	-2.735	1	0	0	0.641	0.089	0.534	-1.609	0	1	0	0	0	0	0	0.298	0	0	0.144	0	0	2.892	1.997	1	0	0.288	-0.827
Positive set	CHEMBL103623	c1ccc(cc1)C(=CCCN1CCC=C(C1)C(=O)O)c1ccccc1	333.431	4.2251	6	2	1	148.468	-3.841	1.07	93.644	-2.735	1	0	0	0.585	0.063	0.238	-1.545	0	1	0	0	0	0	0	0.363	0	0	0.181	0	0	2.777	1.857	1	0	0.288	-0.021
Positive set	CHEMBL77287_x000D_	C1C=C(CN(C1)CCOC(c1ccc(cc1)C(F)(F)F)c1ccc(cc1)C(F)(F)F)C(=O)O	473.413	5.5469	7	3	1	185.63	-5.068	1.184	89.165	-2.734	1	0	0	-0.215	0.03	-0.062	-2.051	0	1	0	0	0	0	0	0.124	0	0	0.453	0	0	2.729	1.658	1	0	0.293	2.063
Positive set	CHEMBL1190271	c1ccc2c(c1)N(CCOCCN1CCC[C@H](C1)C(=O)O)c1ccccc1S2	398.528	4.1025	7	5	1	169.838	-3.94	1.175	94.339	-2.735	1	0	1	0.065	0.103	0.004	-2.278	0	1	0	0	0	0	0	0.504	0	0	0.266	0	0	2.62	1.985	1	0	0.288	0.634
Positive set	CHEMBL556819	c1ccc(cc1)OCc1ccsc1C(=CCCN1CCC[C@H](C1)C(=O)O)c1c(ccs1)COc1ccccc1	559.753	7.586	12	6	1	237.51	-4.733	1.054	91.141	-2.735	1	0	1	-0.72	0.099	-0.256	-1.96	0	1	0	0	0	0	0	0.462	0	1	0.007	0	0	2.474	2.594	1	0	0.285	-2.347
Positive set	CHEMBL1196076	c1ccc2c(c1)C=Cc1ccccc1N2CCOCCN1CCC[C@H](C1)C(=O)O	392.499	4.1217	7	4	1	171.756	-3.53	1.348	95.767	-2.735	1	0	0	0.232	0.12	0.027	-2.242	0	1	0	0	0	0	0	0.652	0	0	0.286	0	0	2.655	2.638	1	0	0.288	0.176
Positive set	CHEMBL559211	c1ccc(cc1)OCc1ccsc1C(=CCCN1CCCCC1C(=O)O)c1c(ccs1)COc1ccccc1	559.753	7.7285	12	6	1	237.51	-4.661	1.041	88.475	-2.735	1	0	1	-0.579	0.088	-0.268	-1.946	0	1	0	0	0	0	0	0.485	0	1	0.021	0	0	2.48	2.387	1	0	0.285	-2.24
Positive set	CHEMBL536277	C1CCC(CC1)OCc1ccsc1C(=CCCN1CCC[C@H](C1)C(=O)O)c1c(ccs1)COC1CCCCC1	571.849	8.1266	12	6	1	241.763	-4.75	0.969	88.166	-2.735	1	0	1	0.733	0.036	-0.023	-2.006	0	1	0	0	0	0	0	1.177	0	0	-0.417	0	0	3.143	0.281	1	0	0.285	-2.014
Positive set	CHEMBL534481	c1ccc(cc1)COCc1ccsc1C(=CCCN1CCC[C@H](C1)C(=O)O)c1c(ccs1)COCc1ccccc1	587.807	7.8616	14	6	1	250.24	-4.894	1.066	89.933	-2.735	1	0	1	-0.457	0.057	-0.13	-2.026	0	1	0	0	0	0	0	0.944	0	0	-0.057	1	0	2.425	2.516	1	0	0.285	-2.052
Positive set	CHEMBL557786	C1CCC(CC1)OCc1ccsc1C(=CCCN1CCCCC1C(=O)O)c1c(ccs1)COC1CCCCC1	571.849	8.2691	12	6	1	241.763	-4.614	0.956	85.5	-2.735	1	0	0	0.797	0.028	-0.035	-1.992	1	1	0	0	0	0	0	1.2	0	0	-0.541	0	0	3.185	0.074	1	0	0.285	-1.837
Positive set	CHEMBL537641	C1CCC(CC1)OCc1ccsc1C(=CCCN1CCC(CC1)C(=O)O)c1c(ccs1)COC1CCCCC1	571.849	8.1266	12	6	1	241.763	-4.951	0.972	87.125	-2.735	1	0	1	0.911	0.028	-0.076	-1.999	0	1	0	0	0	0	0	1.201	0	0	-0.427	0	0	3.17	0.257	1	0	0.286	-2.033
Positive set	CHEMBL553557	Cc1ccsc1C(=CCCN1CCCCC1C(=O)O)c1c(C)ccs1	375.559	5.18734	6	4	1	157.169	-3.954	1.074	88.16	-2.735	1	0	0	0.689	0.106	0.193	-1.978	0	1	0	0	0	0	0	0.613	0	0	-0.178	0	0	3.191	1.574	1	0	0.286	0.085
Positive set	CHEMBL76966	c1ccc(cc1)C(c1ccccc1)(c1ccccc1)OCCN1CCCC(C1)C(=O)O	415.533	4.7917	8	3	1	183.653	-3.886	0.959	96.861	-2.735	1	0	1	0.168	0.125	0.077	-2.152	1	1	1	0	0	0	0	0.332	0	0	0.471	0	1	2.435	0.592	0	0	0.285	-0.264
Positive set	CHEMBL558563	c1ccc(cc1)OCc1ccsc1C(=CCCN1CCC(CC1)C(=O)O)c1c(ccs1)COc1ccccc1	559.753	7.586	12	6	1	237.51	-4.953	1.057	90.099	-2.735	1	0	1	-0.621	0.104	-0.309	-1.953	0	1	0	0	0	0	0	0.487	0	1	0.015	0	0	2.447	2.552	1	0	0.285	-2.322
Positive set	CHEMBL535829	COCc1ccsc1C(=CCCN1CCC[C@H](C1)C(=O)O)c1c(ccs1)COC	435.611	4.7208	10	6	1	180.126	-4.381	1.066	91.223	-2.735	1	0	0	0.286	0.108	-0.067	-2.558	0	1	0	0	0	0	0	0.83	0	0	-0.429	0	0	2.962	1.616	1	0	0.287	-0.254
Positive set	CHEMBL76868	c1ccc(cc1)C1(c2ccccc2c2ccccc12)OCCN1CCCC(C1)C(=O)O	413.517	4.7721	6	3	1	182.648	-3.99	0.946	98.115	-2.735	1	0	1	0.105	0.158	0.098	-2.012	1	1	1	0	0	0	0	0.415	0	1	0.437	0	0	2.418	0.507	0	0	0.285	-0.825
Positive set	CHEMBL96	C(CC(=O)O)CN	103.121	-0.1901	3	2	2	42.13	-2.63	0.581	77.806	-2.741	0	0	0	-0.65	0.561	-0.364	-3.039	0	0	0	0	0	0	0	0.571	0	0	1.267	0	0	1.642	2.928	0	0	-0.148	2.581
Positive set	CHEMBL1788265	C1CNC[C@H]1CC(=O)O	129.159	0.0706	2	2	2	54.064	-0.193	1.113	83.884	-2.735	0	0	0	-0.576	0.786	-0.272	-3.009	0	0	0	0	0	0	0	0.599	0	0	0.968	0	0	1.768	2.645	0	0	0.222	2.507
Positive set	CHEMBL349005	C1CNC[C@@H]1CC(=O)O	129.159	0.0706	2	2	2	54.064	-0.193	1.113	83.884	-2.735	0	0	0	-0.576	0.786	-0.272	-3.009	0	0	0	0	0	0	0	0.599	0	0	0.968	0	0	1.768	2.645	0	0	0.222	2.507
Positive set	CHEMBL553630	c1ccc(cc1)COCc1ccsc1C(=CCCN1CCC(CC1)C(=O)O)c1c(ccs1)COCc1ccccc1	587.807	7.8616	14	6	1	250.24	-5.129	1.069	88.891	-2.735	1	0	1	-0.348	0.06	-0.183	-2.02	0	1	0	0	0	0	0	0.978	0	0	-0.052	1	0	2.389	2.466	1	0	0.285	-2.038
Positive set	CHEMBL74854	c1ccc(cc1)C1(c2ccccc2Oc2ccccc12)OCCN1CCCC(C1)C(=O)O	429.516	4.8974	6	4	1	187.761	-3.859	1.224	98.153	-2.735	1	0	1	-0.037	0.16	0.106	-2.071	0	1	0	0	0	0	0	0.367	0	1	0.229	0	0	2.555	2.478	1	0	0.285	-0.147
Positive set	CHEMBL77575	C1C[C@H](CNC1)C(=O)O	129.159	0.0706	1	2	2	54.064	0.052	1.135	85.647	-2.735	0	0	0	-0.412	0.827	-0.289	-3.01	0	0	0	0	0	0	0	0.552	0	0	1.534	0	0	1.905	2.536	0	0	0.268	2.764
Positive set	CHEMBL77111	COc1ccc(cc1)C(c1ccccc1)(c1ccccc1)OCCN1CCCC(C1)C(=O)O	445.559	4.8003	9	4	1	195.132	-3.983	0.959	97.403	-2.735	1	0	1	-0.21	0.142	-0.057	-2.379	0	1	0	0	0	0	0	0.349	0	1	0.395	0	0	2.516	2.521	0	0	0.285	-1.679
Positive set	CHEMBL538830	CC(C)OCc1ccsc1C(=CCCN1CCC[C@H](C1)C(=O)O)c1c(ccs1)COC(C)C	491.719	6.278	12	6	1	205.585	-5.145	1.077	91.07	-2.735	1	0	1	0.152	0.001	-0.38	-2.361	0	1	0	0	0	0	0	0.978	0	0	-0.634	0	0	2.827	1.839	1	0	0.286	-2.033
Positive set	CHEMBL277498	C1CC(CNC1)C(=O)O	129.159	0.0706	1	2	2	54.064	0.052	1.135	85.647	-2.735	0	0	0	-0.412	0.827	-0.289	-3.01	0	0	0	0	0	0	0	0.552	0	0	1.534	0	0	1.905	2.536	0	0	0.268	2.764
Positive set	CHEMBL74138	COc1ccc(cc1F)C(c1ccccc1)(c1cccc(c1)F)OCCN1CCCC(C1)C(=O)O	481.539	5.0785	9	4	1	203.463	-3.938	0.976	96.064	-2.735	1	0	1	-0.572	0.161	0.015	-3.037	0	1	0	0	0	0	0	0.234	0	1	0.292	0	0	2.604	2.065	1	0	0.285	-1.392
Candidates	ZINC93036298	C[C@H]([C@H](C(=O)[O-])C)[NH+]1CCN(CC1)c1ccc(cc1)F	280.343	-0.6949	4	3	1	118.351	-2.81	1.138	84.644	-2.733	0	0	0	-0.577	0.461	0.071	-2.489	0	0	0	0	0	0	0	0.65	0	0	0.755	0	0	2.07	1.736	1	0	0.34	2.791
Candidates	ZINC93036300	C[C@@H]([C@H](C(=O)[O-])C)[NH+]1CCN(CC1)c1ccc(cc1)F	280.343	-0.6949	4	3	1	118.351	-2.81	1.138	84.644	-2.733	0	0	0	-0.577	0.461	0.071	-2.489	0	0	0	0	0	0	0	0.65	0	0	0.755	0	0	2.07	1.736	1	0	0.34	2.791
Candidates	ZINC93036413	[O-]C(=O)[C@H]([C@H]([NH+]1CCN(CC1)c1ccccc1Cl)C)C	296.798	-0.1806	4	3	1	124.489	-2.435	1.16	84.751	-2.764	0	0	0	-0.461	0.53	0.032	-2.244	0	1	0	0	0	0	0	0.684	0	0	0.228	0	0	1.862	1.708	1	0	0.482	1.9
Candidates	ZINC93036414	[O-]C(=O)[C@@H]([C@H]([NH+]1CCN(CC1)c1ccccc1Cl)C)C	296.798	-0.1806	4	3	1	124.489	-2.435	1.16	84.751	-2.764	0	0	0	-0.461	0.53	0.032	-2.244	0	1	0	0	0	0	0	0.684	0	0	0.228	0	0	1.862	1.708	1	0	0.482	1.9
Candidates	ZINC93036416	[O-]C(=O)[C@@H]([C@@H]([NH+]1CCN(CC1)c1ccccc1Cl)C)C	296.798	-0.1806	4	3	1	124.489	-2.435	1.16	84.751	-2.764	0	0	0	-0.461	0.53	0.032	-2.244	0	1	0	0	0	0	0	0.684	0	0	0.228	0	0	1.862	1.708	1	0	0.482	1.9
Candidates	ZINC93036434	C[C@H]([C@H](C(=O)[O-])C)[NH+]1CCN(CC1)c1ccc(cc1)Cl	296.798	-0.1806	4	3	1	124.489	-2.811	1.171	84.537	-2.732	0	0	0	-0.561	0.454	0.054	-2.463	0	0	0	0	0	0	0	0.688	0	0	0.747	0	0	2.082	1.673	1	0	0.385	2.359
Candidates	ZINC93036436	C[C@@H]([C@H](C(=O)[O-])C)[NH+]1CCN(CC1)c1ccc(cc1)Cl	296.798	-0.1806	4	3	1	124.489	-2.811	1.171	84.537	-2.732	0	0	0	-0.561	0.454	0.054	-2.463	0	0	0	0	0	0	0	0.688	0	0	0.747	0	0	2.082	1.673	1	0	0.385	2.359
Candidates	ZINC93036508	[O-]C(=O)[C@@H]([C@H]([NH+]1CCN(CC1)c1ccccc1F)C)C	280.343	-0.6949	4	3	1	118.351	-2.399	1.128	84.859	-2.796	0	0	0	-0.526	0.546	0.049	-2.271	0	0	0	0	0	0	0	0.64	0	0	0.257	0	0	1.779	1.771	1	0	0.411	2.332
Candidates	ZINC93036510	[O-]C(=O)[C@@H]([C@@H]([NH+]1CCN(CC1)c1ccccc1F)C)C	280.343	-0.6949	4	3	1	118.351	-2.399	1.128	84.859	-2.796	0	0	0	-0.526	0.546	0.049	-2.271	0	0	0	0	0	0	0	0.64	0	0	0.257	0	0	1.779	1.771	1	0	0.411	2.332
Candidates	ZINC85140111	OC[C@@H](CSCC[C@@H](C(=O)[O-])[NH2+]C1CC1)C	247.36	-1.4176	9	4	2	100.806	-2.888	1.072	77.962	-2.733	0	0	0	-0.544	0.419	-0.374	-3.199	0	0	0	0	0	0	0	1.159	0	0	0.979	0	0	2.058	1.014	0	1	0.186	2.286
Candidates	ZINC85140112	OC[C@H](CSCC[C@@H](C(=O)[O-])[NH2+]C1CC1)C	247.36	-1.4176	9	4	2	100.806	-2.888	1.072	77.962	-2.733	0	0	0	-0.544	0.419	-0.374	-3.199	0	0	0	0	0	0	0	1.159	0	0	0.979	0	0	2.058	1.014	0	1	0.186	2.286
Candidates	ZINC85155191	OCC[C@@H](SCC[C@@H](C(=O)[O-])[NH2+]C1CC1)C	247.36	-1.2751	9	4	2	100.806	-2.888	1.069	77.974	-2.733	0	0	0	-0.545	0.418	-0.378	-3.196	0	0	0	0	0	0	0	1.278	0	0	0.979	0	0	2.059	1.005	0	0	0.189	2.25
Candidates	ZINC85155192	OCC[C@H](SCC[C@@H](C(=O)[O-])[NH2+]C1CC1)C	247.36	-1.2751	9	4	2	100.806	-2.888	1.069	77.974	-2.733	0	0	0	-0.545	0.418	-0.378	-3.196	0	0	0	0	0	0	0	1.278	0	0	0.979	0	0	2.059	1.005	0	0	0.189	2.25
Candidates	ZINC94301285	CC[C@H]1CC[C@H]([C@@H](C1)[N@@H+](CCS(=O)(=O)C)C)C(=O)[O-]	291.413	-1.5095	6	4	1	115.454	-1.486	1.057	89.627	-2.735	0	0	0	-0.868	0.841	-0.418	-3.113	0	0	0	0	0	0	0	0.565	0	0	0.795	0	0	1.945	1.232	0	0	0.275	2.218
Candidates	ZINC93959763	OC[C@H](CS[C@H](C[C@](C(=O)[O-])([NH2+]CC)C)C)O	265.375	-2.0567	9	5	3	106.606	-2.888	-0.164	30.636	-2.736	0	0	0	-0.534	0.436	-0.476	-3.273	0	0	0	0	0	0	0	0.569	0	0	1.035	0	0	2.028	1.817	0	0	0.119	2.95
Candidates	ZINC94229078	CC[C@](C(=O)[O-])([NH2+]Cc1ncnn1CC(C)C)C	254.334	-1.0839	7	5	1	107.413	-2.888	0.744	80.108	-2.733	0	0	0	-0.48	0.451	-0.569	-3.083	0	0	0	0	0	0	0	0.562	0	0	1.002	0	0	2.085	1.543	1	0	0.152	2.2
Candidates	ZINC86799511	CC[C@](C(=O)[O-])([NH2+]CC(=O)N(C1CC1)C)C	228.292	-1.9108	6	3	1	95.81	-2.887	0.878	77.782	-2.747	0	0	0	-0.524	0.439	-0.204	-3.169	0	0	0	0	0	0	0	1.044	0	0	1.045	0	0	1.996	1.596	1	0	0.033	3.261
Candidates	ZINC86799548	CC[C@](C(=O)[O-])([NH2+][C@@H]1CCCNC(=O)C1)C	228.292	-1.8629	4	3	2	95.6	-2.887	0.886	75.057	-2.75	0	0	0	-0.54	0.444	-0.222	-3.15	0	0	0	0	0	0	0	0.824	0	0	1.054	0	0	2.012	1.389	0	0	-0.016	3.352
Candidates	ZINC86799552	CC[C@](C(=O)[O-])([NH2+][C@H]1CCCNC(=O)C1)C	228.292	-1.8629	4	3	2	95.6	-2.887	0.886	75.057	-2.75	0	0	0	-0.54	0.444	-0.222	-3.15	0	0	0	0	0	0	0	0.824	0	0	1.054	0	0	2.012	1.389	0	0	-0.016	3.352
Candidates	ZINC86799585	CC[C@](C(=O)[O-])([NH2+]CC(=O)N1CCCC1)C	228.292	-1.9092	5	3	1	95.81	-2.887	0.834	77.813	-2.748	0	0	0	-0.524	0.442	-0.175	-3.151	0	0	0	0	0	0	0	0.869	0	0	1.054	0	0	1.996	1.603	0	0	0.018	3.308
Candidates	ZINC86799637	CC[C@](C(=O)[O-])([NH2+]CC(=O)NCC1CC1)C	228.292	-2.0054	7	3	2	95.6	-2.887	0.782	69.412	-2.74	0	0	0	-0.539	0.44	-0.159	-3.122	0	0	0	0	0	0	0	1.122	0	0	1.051	0	0	2.033	1.915	0	0	0.113	3.362
Candidates	ZINC86799678	CC[C@](C(=O)[O-])([NH2+][C@H](C(=O)NC1CC1)C)C	228.292	-1.8645	6	3	2	95.6	-2.887	0.888	74.544	-2.746	0	0	0	-0.525	0.439	-0.22	-3.177	0	0	0	0	0	0	0	1.049	0	0	1.05	0	0	1.996	1.583	1	0	0.028	3.256
Candidates	ZINC86799682	CC[C@](C(=O)[O-])([NH2+][C@@H](C(=O)NC1CC1)C)C	228.292	-1.8645	6	3	2	95.6	-2.887	0.888	74.544	-2.746	0	0	0	-0.525	0.439	-0.22	-3.177	0	0	0	0	0	0	0	1.049	0	0	1.05	0	0	1.996	1.583	1	0	0.028	3.256
Candidates	ZINC91477140	[O-]C(=O)C[C@H]1CCC[N@@H+]1Cc1ccc(c(c1)C)Br	312.207	0.44482	4	2	1	115.928	-2.428	1.194	82.026	-2.698	0	0	0	-0.141	0.55	0.022	-2.147	0	1	0	0	0	0	0	0.905	0	0	-0.019	0	0	2.302	0.678	1	0	0.643	0.846
Candidates	ZINC91477144	[O-]C(=O)C[C@@H]1CCC[N@H+]1Cc1ccc(c(c1)C)Br	312.207	0.44482	4	2	1	115.928	-2.428	1.194	82.026	-2.698	0	0	0	-0.141	0.55	0.022	-2.147	0	1	0	0	0	0	0	0.905	0	0	-0.019	0	0	2.302	0.678	1	0	0.643	0.846
Candidates	ZINC91943274	COCC[C@]1(CCC[N@@H+](C1)Cc1ccc2c(c1)CC(O2)(C)C)C(=O)[O-]	347.455	0.3516	6	4	1	149.472	-2.569	0.895	77.963	-2.732	0	0	0	-0.339	0.571	0.083	-2.96	0	0	0	0	0	0	0	0.987	0	0	0.181	0	0	1.912	1.634	1	0	0.317	0.788
Candidates	ZINC92861144	CCC[C@](C(=O)[O-])([NH2+][C@@H]1CCc2c1cc(OC)cc2)C	277.364	0.5546	6	3	1	119.694	-2.888	0.542	72.937	-2.727	0	0	0	-0.434	0.434	-0.053	-2.922	0	0	0	0	0	0	0	0.863	0	0	0.873	0	0	2.146	2.5	1	0	0.314	1.618
Candidates	ZINC92861148	CCC[C@](C(=O)[O-])([NH2+][C@H]1CCc2c1cc(OC)cc2)C	277.364	0.5546	6	3	1	119.694	-2.888	0.542	72.937	-2.727	0	0	0	-0.434	0.434	-0.053	-2.922	0	0	0	0	0	0	0	0.863	0	0	0.873	0	0	2.146	2.5	1	0	0.314	1.618
Candidates	ZINC92046109	COCC[C@]1(CCC[N@@H+](C1)Cc1ccc(nc1)N(C)C)C(=O)[O-]	321.421	-0.9009	7	5	1	137.613	-2.033	1.002	87.633	-2.733	0	0	0	-0.605	0.758	-0.543	-3.044	0	0	0	0	0	0	0	0.754	0	1	0.755	0	0	1.493	1.238	1	0	0.279	2.003
Candidates	ZINC37286533	[O-]C(=O)CCC[NH2+]CCc1ccc(cc1Cl)Cl	276.163	0.6294	7	2	1	110.733	-2.595	1.359	77.828	-2.651	0	0	0	-0.283	0.539	-0.032	-2.9	0	0	0	0	0	0	0	0.844	0	0	0.197	0	0	2.381	1.543	0	0	0.662	0.418
Candidates	ZINC85706754	[O-]C(=O)CCC[NH2+]Cc1ccc(c(c1)C)Br	286.169	0.35102	6	2	1	103.994	-2.523	1.165	75.64	-2.668	0	0	0	-0.291	0.571	-0.054	-2.858	0	0	0	0	0	0	0	0.959	0	0	0.304	0	0	2.2	0.762	0	0	0.378	0.566
Candidates	ZINC86297479	[O-]C(=O)[C@@H]([C@H]([NH2+]Cc1ccccc1Cl)C)C	241.718	0.1779	5	2	1	100.43	-2.419	1.166	77.404	-2.701	0	0	0	-0.51	0.533	-0.064	-2.813	0	0	0	0	0	0	0	0.71	0	0	0.42	0	0	1.851	0.826	1	0	0.286	0.996
Candidates	ZINC86297484	[O-]C(=O)[C@@H]([C@@H]([NH2+]Cc1ccccc1Cl)C)C	241.718	0.1779	5	2	1	100.43	-2.419	1.166	77.404	-2.701	0	0	0	-0.51	0.533	-0.064	-2.813	0	0	0	0	0	0	0	0.71	0	0	0.42	0	0	1.851	0.826	1	0	0.286	0.996
Candidates	ZINC86297857	C[C@H]([C@H](C(=O)[O-])C)[NH2+]Cc1ccc(cc1)F	225.263	-0.3364	5	2	1	94.292	-2.809	1.145	77.491	-2.731	0	0	0	-0.578	0.472	-0.062	-2.983	0	0	0	0	0	0	0	0.728	0	0	0.781	0	0	2.089	2.411	1	0	0.219	2.162
Candidates	ZINC86297863	C[C@@H]([C@H](C(=O)[O-])C)[NH2+]Cc1ccc(cc1)F	225.263	-0.3364	5	2	1	94.292	-2.809	1.145	77.491	-2.731	0	0	0	-0.578	0.472	-0.062	-2.983	0	0	0	0	0	0	0	0.728	0	0	0.781	0	0	2.089	2.411	1	0	0.219	2.162
Candidates	ZINC86297928	[O-]C(=O)[C@@H]([C@H]([NH2+]Cc1ccccc1F)C)C	225.263	-0.3364	5	2	1	94.292	-2.384	1.134	77.623	-2.732	0	0	0	-0.577	0.549	-0.064	-2.967	0	0	0	0	0	0	0	0.675	0	0	0.456	0	0	1.771	2.394	1	0	0.211	1.427
Candidates	ZINC86297935	[O-]C(=O)[C@@H]([C@@H]([NH2+]Cc1ccccc1F)C)C	225.263	-0.3364	5	2	1	94.292	-2.384	1.134	77.623	-2.732	0	0	0	-0.577	0.549	-0.064	-2.967	0	0	0	0	0	0	0	0.675	0	0	0.456	0	0	1.771	2.394	1	0	0.211	1.427
Candidates	ZINC86298265	C[C@H]([C@H](C(=O)[O-])C)[NH2+]Cc1ccc(cc1)Br	286.169	0.287	5	2	1	103.994	-2.81	1.182	77.217	-2.73	0	0	0	-0.561	0.463	-0.072	-2.807	0	0	0	0	0	0	0	0.746	0	0	0.77	0	0	2.101	0.448	1	0	0.281	1.585
Candidates	ZINC86298271	C[C@@H]([C@H](C(=O)[O-])C)[NH2+]Cc1ccc(cc1)Br	286.169	0.287	5	2	1	103.994	-2.81	1.182	77.217	-2.73	0	0	0	-0.561	0.463	-0.072	-2.807	0	0	0	0	0	0	0	0.746	0	0	0.77	0	0	2.101	0.448	1	0	0.281	1.585
Candidates	ZINC86298452	C[C@H]([C@H](C(=O)[O-])C)[NH2+]Cc1ccc(cc1)Cl	241.718	0.1779	5	2	1	100.43	-2.81	1.177	77.272	-2.73	0	0	0	-0.562	0.464	-0.061	-2.83	0	0	0	0	0	0	0	0.765	0	0	0.771	0	0	2.1	0.482	1	0	0.27	1.731
Candidates	ZINC86298458	C[C@@H]([C@H](C(=O)[O-])C)[NH2+]Cc1ccc(cc1)Cl	241.718	0.1779	5	2	1	100.43	-2.81	1.177	77.272	-2.73	0	0	0	-0.562	0.464	-0.061	-2.83	0	0	0	0	0	0	0	0.765	0	0	0.771	0	0	2.1	0.482	1	0	0.27	1.731
Candidates	ZINC86300290	[O-]C(=O)[C@@H]([C@H]([NH2+]Cc1ccccc1Br)C)C	286.169	0.287	5	2	1	103.994	-2.426	1.172	77.349	-2.699	0	0	0	-0.505	0.529	-0.074	-2.791	0	0	0	0	0	0	0	0.682	0	0	0.411	0	0	1.854	0.791	0	0	0.302	0.85
Candidates	ZINC86300297	[O-]C(=O)[C@@H]([C@@H]([NH2+]Cc1ccccc1Br)C)C	286.169	0.287	5	2	1	103.994	-2.426	1.172	77.349	-2.699	0	0	0	-0.505	0.529	-0.074	-2.791	0	0	0	0	0	0	0	0.682	0	0	0.411	0	0	1.854	0.791	0	0	0.302	0.85
Candidates	ZINC01587761	CC[NH+](CCC[NH+](CC(=O)[O-])CC(=O)[O-])CC	246.307	-5.3141	10	4	2	101.82	-1.751	1.251	82.015	-2.735	0	0	0	-0.617	0.914	-0.577	-3.318	0	0	0	0	0	0	0	0.553	0	0	0.703	0	0	1.804	1.835	0	0	0.285	3.872
Candidates	ZINC93036969	OCC[N@@H+]([C@@H]([C@@H](C(=O)[O-])C)C)Cc1ccccc1	251.326	-1.1617	7	3	2	107.861	-0.951	0.874	66.874	-2.735	0	0	0	-0.5	0.558	-0.011	-3.379	0	1	0	0	0	0	0	0.711	0	0	0.314	0	0	1.787	2.53	1	0	0.267	1.537
Candidates	ZINC93036970	OCC[N@@H+]([C@@H]([C@H](C(=O)[O-])C)C)Cc1ccccc1	251.326	-1.1617	7	3	2	107.861	-0.951	0.874	66.874	-2.735	0	0	0	-0.5	0.558	-0.011	-3.379	0	1	0	0	0	0	0	0.711	0	0	0.314	0	0	1.787	2.53	1	0	0.267	1.537
Candidates	ZINC93036972	OCC[N@@H+]([C@H]([C@H](C(=O)[O-])C)C)Cc1ccccc1	251.326	-1.1617	7	3	2	107.861	-0.951	0.874	66.874	-2.735	0	0	0	-0.5	0.558	-0.011	-3.379	0	1	0	0	0	0	0	0.711	0	0	0.314	0	0	1.787	2.53	1	0	0.267	1.537
Candidates	ZINC94719203	C[NH2+][C@H](C(=O)[O-])CCSCc1cc(C)cc(c1)C	267.394	0.23844	7	3	1	112.98	-1.493	1.319	74.701	-2.735	1	0	0	-0.184	0.435	0.041	-2.96	0	0	0	0	0	0	0	0.744	0	0	0.358	0	0	2.135	0.484	1	0	0.277	1.47
Candidates	ZINC86300304	[O-]C(=O)[C@@H]([C@@H]([NH2+][C@H](Cn1cccn1)C)C)C	225.292	-1.3905	6	4	1	95.464	-2.301	0.863	86.077	-3.002	0	0	0	-0.734	0.653	-0.275	-3.085	0	0	0	0	0	0	0	0.658	0	0	0.721	0	0	1.568	1.306	1	0	0.056	2.602
Candidates	ZINC86300308	[O-]C(=O)[C@@H]([C@@H]([NH2+][C@@H](Cn1cccn1)C)C)C	225.292	-1.3905	6	4	1	95.464	-2.301	0.863	86.077	-3.002	0	0	0	-0.734	0.653	-0.275	-3.085	0	0	0	0	0	0	0	0.658	0	0	0.721	0	0	1.568	1.306	1	0	0.056	2.602
Candidates	ZINC86300627	[O-]C(=O)[C@@H]([C@@H]([NH2+][C@H](Cc1cscc1)C)C)C	241.356	0.017	6	3	1	100.497	-2.412	1.173	78.527	-2.717	0	0	0	-0.544	0.545	-0.065	-2.946	0	0	0	0	0	0	0	0.952	0	0	0.451	0	0	1.825	0.8	0	0	0.317	1.176
Candidates	ZINC86300629	[O-]C(=O)[C@@H]([C@@H]([NH2+][C@@H](Cc1cscc1)C)C)C	241.356	0.017	6	3	1	100.497	-2.412	1.173	78.527	-2.717	0	0	0	-0.544	0.545	-0.065	-2.946	0	0	0	0	0	0	0	0.952	0	0	0.451	0	0	1.825	0.8	0	0	0.317	1.176
Candidates	ZINC86300631	[O-]C(=O)[C@@H]([C@H]([NH2+][C@H](Cc1cscc1)C)C)C	241.356	0.017	6	3	1	100.497	-2.412	1.173	78.527	-2.717	0	0	0	-0.544	0.545	-0.065	-2.946	0	0	0	0	0	0	0	0.952	0	0	0.451	0	0	1.825	0.8	0	0	0.317	1.176
Candidates	ZINC86300728	[O-]C(=O)[C@@H]([C@@H]([NH2+][C@H](Cn1cncc1)C)C)C	225.292	-1.3905	6	4	1	95.495	-2.887	0.846	85.522	-2.735	1	0	0	-0.512	0.46	-0.536	-3.1	0	0	0	0	0	0	0	0.712	0	1	0.403	0	0	2.43	1.333	1	0	0.285	2.536
Candidates	ZINC86300732	[O-]C(=O)[C@@H]([C@@H]([NH2+][C@@H](Cn1cncc1)C)C)C	225.292	-1.3905	6	4	1	95.495	-2.887	0.846	85.522	-2.735	1	0	0	-0.512	0.46	-0.536	-3.1	0	0	0	0	0	0	0	0.712	0	1	0.403	0	0	2.43	1.333	1	0	0.285	2.536
Candidates	ZINC86441145	CC([C@H]([N@H+](CCc1cccs1)C)C(=O)[O-])C	241.356	-0.4202	6	3	1	100.707	-1.857	1.169	79.959	-2.735	0	0	0	-0.422	0.548	0.012	-1.627	1	0	0	0	0	0	0	0.795	0	0	0.755	0	0	1.923	1.049	1	1	0.285	1.047
Candidates	ZINC87310565	CCc1ccsc1C[NH2+][C@H]([C@H](C(=O)[O-])C)C	241.356	0.1484	6	3	1	100.497	-1.905	1.135	87.519	-2.734	0	0	0	-0.262	0.769	-0.095	-2.946	0	0	0	0	0	0	0	1.02	0	0	0.63	0	0	2.566	0.678	1	0	0.279	1.456
Candidates	ZINC87310566	CCc1ccsc1C[NH2+][C@@H]([C@H](C(=O)[O-])C)C	241.356	0.1484	6	3	1	100.497	-1.905	1.135	87.519	-2.734	0	0	0	-0.262	0.769	-0.095	-2.946	0	0	0	0	0	0	0	1.02	0	0	0.63	0	0	2.566	0.678	1	0	0.279	1.456
Candidates	ZINC19845011	CCN(c1[nH+]cccc1C(=O)[O-])C1CCCCC1	248.326	1.0232	4	3	0	107.645	-2.4	1.223	95.881	-2.734	1	0	0	-0.528	0.744	-0.152	-2.853	0	0	0	0	0	0	0	0.758	0	0	0.639	0	0	1.926	0.356	1	0	0.474	1.804
Candidates	ZINC93411468	C[NH+]([C@H]1CCCN(C1)c1cccc(c1C(=O)[O-])F)C	266.316	-0.6975	3	3	1	111.986	-2.006	1.133	86.62	-2.713	0	0	0	-1.037	0.659	0.022	-2.298	0	0	0	0	0	0	0	0.543	0	0	0.603	0	0	1.734	2.193	0	0	0.236	2.6
Candidates	ZINC94928194	CC[N@H+](CC1(CC1)CC(=O)[O-])Cc1ccccn1	248.326	-0.5934	7	3	1	107.645	-1.571	1.289	82.374	-2.733	0	0	0	-0.782	0.699	-0.042	-2.995	0	1	0	0	0	0	0	1.075	0	0	0.243	0	0	1.605	2.322	1	0	0.268	1.722
Candidates	ZINC57218862	[O-]C(=O)[C@@]12C[NH2+]C[C@H](C2)CC1	155.197	-1.9002	1	2	1	65.788	-2.37	1.002	83.996	-2.779	0	0	0	-0.628	0.637	-0.226	-2.963	0	0	0	0	0	0	0	0.771	0	0	0.905	0	0	1.562	0.121	0	0	0.054	2.76
Candidates	ZINC94615042	CCC[NH2+][C@@](C(=O)[O-])(CCCSc1ccncc1)C	282.409	0.4359	9	4	1	118.564	-1.54	0.91	80.594	-2.735	0	0	0	-0.479	0.592	-0.355	-3.007	0	0	0	0	0	0	0	0.979	0	0	0.577	0	0	1.929	1.381	1	0	0.273	0.95
Candidates	ZINC94615068	C[C@@H](Sc1ccncc1)C[C@](C(=O)[O-])([NH2+]C(C)C)C	282.409	0.4327	7	4	1	118.564	-2.888	0.811	81.775	-2.728	0	0	0	-0.448	0.439	-0.311	-2.911	0	0	0	0	0	0	0	0.502	0	0	0.971	0	0	2.167	1.532	0	0	0.272	0.785
Candidates	ZINC94615069	C[C@H](Sc1ccncc1)C[C@@](C(=O)[O-])([NH2+]C(C)C)C	282.409	0.4327	7	4	1	118.564	-2.888	0.811	81.775	-2.728	0	0	0	-0.448	0.439	-0.311	-2.911	0	0	0	0	0	0	0	0.502	0	0	0.971	0	0	2.167	1.532	0	0	0.272	0.785
Candidates	ZINC94615070	C[C@H](Sc1ccncc1)C[C@](C(=O)[O-])([NH2+]C(C)C)C	282.409	0.4327	7	4	1	118.564	-2.888	0.811	81.775	-2.728	0	0	0	-0.448	0.439	-0.311	-2.911	0	0	0	0	0	0	0	0.502	0	0	0.971	0	0	2.167	1.532	0	0	0.272	0.785
Candidates	ZINC94615098	CCC[NH2+][C@@](C(=O)[O-])(C[C@H](Sc1ccncc1)C)C	282.409	0.4343	8	4	1	118.564	-1.479	0.908	82.24	-2.735	0	0	0	-0.508	0.608	-0.356	-3.007	0	0	0	0	0	0	0	0.626	0	0	0.675	0	0	1.942	1.437	1	0	0.272	1.157
Candidates	ZINC94615100	CCC[NH2+][C@@](C(=O)[O-])(C[C@@H](Sc1ccncc1)C)C	282.409	0.4343	8	4	1	118.564	-1.479	0.908	82.24	-2.735	0	0	0	-0.508	0.608	-0.356	-3.007	0	0	0	0	0	0	0	0.626	0	0	0.675	0	0	1.942	1.437	1	0	0.272	1.157
Candidates	ZINC85140183	OC[C@@H](CSC[C@@H](C(=O)[O-])[NH2+]C1CC1)C	233.333	-1.8077	8	4	2	94.441	-2.887	1.025	79.546	-2.738	0	0	0	-0.543	0.427	-0.351	-3.206	0	0	0	0	0	0	0	1.07	0	0	1.006	0	0	2.039	0.987	0	1	0.104	2.62
Candidates	ZINC85140184	OC[C@H](CSC[C@@H](C(=O)[O-])[NH2+]C1CC1)C	233.333	-1.8077	8	4	2	94.441	-2.887	1.025	79.546	-2.738	0	0	0	-0.543	0.427	-0.351	-3.206	0	0	0	0	0	0	0	1.07	0	0	1.006	0	0	2.039	0.987	0	1	0.104	2.62
Candidates	ZINC85155348	OCC[C@@H](SC[C@@H](C(=O)[O-])[NH2+]C1CC1)C	233.333	-1.6652	8	4	2	94.441	-2.887	1.023	79.559	-2.738	0	0	0	-0.544	0.426	-0.355	-3.202	0	0	0	0	0	0	0	1.224	0	0	1.006	0	0	2.039	0.977	0	0	0.107	2.584
Candidates	ZINC85155349	OCC[C@H](SC[C@@H](C(=O)[O-])[NH2+]C1CC1)C	233.333	-1.6652	8	4	2	94.441	-2.887	1.023	79.559	-2.738	0	0	0	-0.544	0.426	-0.355	-3.202	0	0	0	0	0	0	0	1.224	0	0	1.006	0	0	2.039	0.977	0	0	0.107	2.584
Candidates	ZINC86297562	[O-]C(=O)[C@@H]([C@@H]([NH2+]CCc1ccccn1)C)C	222.288	-1.038	6	3	1	95.711	-2.305	0.809	81.275	-2.917	0	0	0	-0.679	0.634	-0.111	-3.009	0	0	0	0	0	0	0	0.845	0	0	0.726	0	0	1.547	2.42	1	0	0.093	2.21
Candidates	ZINC86299165	C[C@@H](c1ccncc1)[NH2+][C@H]([C@H](C(=O)[O-])C)C	222.288	-0.5195	5	3	1	95.711	-1.911	0.92	91.383	-2.732	0	0	0	-0.526	0.945	0.006	-2.961	0	0	0	0	0	0	0	0.737	0	0	0.42	0	0	1.907	1.157	1	0	0.236	2.154
Candidates	ZINC86299168	C[C@H](c1ccncc1)[NH2+][C@H]([C@H](C(=O)[O-])C)C	222.288	-0.5195	5	3	1	95.711	-1.911	0.92	91.383	-2.732	0	0	0	-0.526	0.945	0.006	-2.961	0	0	0	0	0	0	0	0.737	0	0	0.42	0	0	1.907	1.157	1	0	0.236	2.154
Candidates	ZINC86299169	C[C@@H](c1ccncc1)[NH2+][C@@H]([C@H](C(=O)[O-])C)C	222.288	-0.5195	5	3	1	95.711	-1.911	0.92	91.383	-2.732	0	0	0	-0.526	0.945	0.006	-2.961	0	0	0	0	0	0	0	0.737	0	0	0.42	0	0	1.907	1.157	1	0	0.236	2.154
Candidates	ZINC86299173	C[C@H](c1ccncc1)[NH2+][C@@H]([C@H](C(=O)[O-])C)C	222.288	-0.5195	5	3	1	95.711	-1.911	0.92	91.383	-2.732	0	0	0	-0.526	0.945	0.006	-2.961	0	0	0	0	0	0	0	0.737	0	0	0.42	0	0	1.907	1.157	1	0	0.236	2.154
Candidates	ZINC86299176	[O-]C(=O)[C@@H]([C@@H]([NH2+][C@H](c1ccccn1)C)C)C	222.288	-0.5195	5	3	1	95.711	-2.299	0.781	82.977	-2.989	0	0	0	-0.683	0.636	-0.112	-3.003	0	0	0	0	0	0	0	0.634	0	0	0.735	0	0	1.583	2.338	1	0	0.051	2.283
Candidates	ZINC86299179	[O-]C(=O)[C@@H]([C@@H]([NH2+][C@@H](c1ccccn1)C)C)C	222.288	-0.5195	5	3	1	95.711	-2.299	0.781	82.977	-2.989	0	0	0	-0.683	0.636	-0.112	-3.003	0	0	0	0	0	0	0	0.634	0	0	0.735	0	0	1.583	2.338	1	0	0.051	2.283
Candidates	ZINC86299186	[O-]C(=O)[C@@H]([C@H]([NH2+][C@@H](c1ccccn1)C)C)C	222.288	-0.5195	5	3	1	95.711	-2.299	0.781	82.977	-2.989	0	0	0	-0.683	0.636	-0.112	-3.003	0	0	0	0	0	0	0	0.634	0	0	0.735	0	0	1.583	2.338	1	0	0.051	2.283
Candidates	ZINC86299668	C[C@H]([C@H](C(=O)[O-])C)[NH2+]CCc1ccncc1	222.288	-1.038	6	3	1	95.711	-2.801	0.842	79.384	-2.739	0	0	0	-0.661	0.469	-0.085	-3.01	0	0	0	0	0	0	0	0.914	0	0	0.891	0	0	2.01	2.547	0	0	0.111	1.985
Candidates	ZINC86299675	C[C@@H]([C@H](C(=O)[O-])C)[NH2+]CCc1ccncc1	222.288	-1.038	6	3	1	95.711	-2.801	0.842	79.384	-2.739	0	0	0	-0.661	0.469	-0.085	-3.01	0	0	0	0	0	0	0	0.914	0	0	0.891	0	0	2.01	2.547	0	0	0.111	1.985
Candidates	ZINC93030362	[O-]C(=O)[C@@H]([C@@H]([NH2+][C@@H](c1c(C)0c1C)C)C)C	240.303	-0.30966	5	4	1	101.187	-2.339	0.77	81.618	-2.899	0	0	0	-0.722	0.62	-0.281	-3.036	0	0	0	0	0	0	0	0.41	0	0	0.82	0	0	1.654	1.349	0	0	0.127	2.233
Candidates	ZINC93030365	[O-]C(=O)[C@@H]([C@@H]([NH2+][C@H](c1c(C)0c1C)C)C)C	240.303	-0.30966	5	4	1	101.187	-2.339	0.77	81.618	-2.899	0	0	0	-0.722	0.62	-0.281	-3.036	0	0	0	0	0	0	0	0.41	0	0	0.82	0	0	1.654	1.349	0	0	0.127	2.233
Candidates	ZINC93030366	[O-]C(=O)[C@@H]([C@H]([NH2+][C@@H](c1c(C)0c1C)C)C)C	240.303	-0.30966	5	4	1	101.187	-2.339	0.77	81.618	-2.899	0	0	0	-0.722	0.62	-0.281	-3.036	0	0	0	0	0	0	0	0.41	0	0	0.82	0	0	1.654	1.349	0	0	0.127	2.233
Candidates	ZINC93030368	[O-]C(=O)[C@@H]([C@H]([NH2+][C@H](c1c(C)0c1C)C)C)C	240.303	-0.30966	5	4	1	101.187	-2.339	0.77	81.618	-2.899	0	0	0	-0.722	0.62	-0.281	-3.036	0	0	0	0	0	0	0	0.41	0	0	0.82	0	0	1.654	1.349	0	0	0.127	2.233
Candidates	ZINC94228156	CC[C@](C(=O)[O-])([NH2+]Cc1csc(n1)C(C)C)C	256.371	0.2485	6	4	1	106.082	-2.887	0.658	83.117	-2.734	0	0	0	-0.48	0.451	-0.312	-2.984	0	0	0	0	0	0	0	0.946	0	0	0.95	0	0	2.089	1.551	1	0	0.214	2.028
Candidates	ZINC94293304	[O-]C(=O)CC1(CCC1)[N@@H+]1C[C@@H](C1)c1ccccc1	245.322	-0.2686	4	2	1	107.42	-2.509	1.144	76.673	-2.775	0	0	0	-0.118	0.552	0.053	-2.048	0	1	0	0	0	0	0	1.09	0	0	0.081	0	0	2.142	0.807	0	0	0.6	1.878
Candidates	ZINC94969385	CC[N@H+]([C@H](CC(=O)[O-])C)Cc1sc(c(n1)C)C	256.371	-0.30676	6	4	1	106.291	-0.948	1.119	91.141	-2.735	0	0	0	-0.705	0.707	-0.151	-3.016	0	0	0	0	0	0	0	0.828	0	0	0.62	0	0	1.855	1.069	1	0	0.267	1.984
Candidates	ZINC94969386	CC[N@@H+]([C@@H](CC(=O)[O-])C)Cc1sc(c(n1)C)C	256.371	-0.30676	6	4	1	106.291	-0.948	1.119	91.141	-2.735	0	0	0	-0.705	0.707	-0.151	-3.016	0	0	0	0	0	0	0	0.828	0	0	0.62	0	0	1.855	1.069	1	0	0.267	1.984
Candidates	ZINC91441369	CC[C@]1(CCC[N@@H+](C1)Cc1sc(nc1Cl)N1CCCC1)C(=O)[O-]	357.907	0.7217	5	5	1	145.803	-2.969	1.23	96.153	-2.733	0	0	0	-0.411	0.678	-0.099	-3.018	0	0	0	0	0	0	0	0.713	0	0	0.558	0	0	1.907	1.099	1	0	0.334	1.538
Candidates	ZINC91475945	C=CC[C@]1(CCC[N@@H+](C1)Cc1ccc(o1)C)C(=O)[O-]	263.337	0.07912	5	3	1	113.26	-1.978	1.172	85.521	-2.735	0	0	0	-0.335	0.766	-0.068	-2.917	0	0	0	0	0	0	0	0.777	0	0	0.594	0	0	1.782	0.225	0	0	0.304	2.076
Candidates	ZINC91793974	C=CC[C@]1(CCC[N@@H+](C1)Cc1ccc(s1)C)C(=O)[O-]	279.405	0.54762	5	3	1	118.106	-2.628	1.221	81.681	-2.734	0	0	0	-0.508	0.574	0.07	-2.117	0	0	0	0	0	0	0	0.912	0	0	0.315	0	0	1.867	0.753	0	0	0.3	1.32
Candidates	ZINC92266454	CCC[C@](C(=O)[O-])([NH2+]C[C@@H]1Cc2c(S1)cccc2)C	279.405	0.5755	6	3	1	118.339	-2.889	1.169	70.457	-2.725	1	0	0	-0.345	0.418	0.112	-2.817	0	0	0	0	0	0	0	0.936	0	0	0.671	0	0	2.214	0.352	1	0	0.423	1.788
Candidates	ZINC92266460	CCC[C@](C(=O)[O-])([NH2+]C[C@H]1Cc2c(S1)cccc2)C	279.405	0.5755	6	3	1	118.339	-2.889	1.169	70.457	-2.725	1	0	0	-0.345	0.418	0.112	-2.817	0	0	0	0	0	0	0	0.936	0	0	0.671	0	0	2.214	0.352	1	0	0.423	1.788
Candidates	ZINC92289792	CCC[C@](C(=O)[O-])([NH2+]C[C@@H]1CSc2c1cccc2)C	279.405	0.748	6	3	1	118.339	-2.889	1.223	70.518	-2.725	1	0	0	-0.354	0.423	0.091	-2.775	0	0	0	0	0	0	0	0.857	0	0	0.662	0	0	2.222	0.366	1	0	0.423	1.775
Candidates	ZINC92289796	CCC[C@](C(=O)[O-])([NH2+]C[C@H]1CSc2c1cccc2)C	279.405	0.748	6	3	1	118.339	-2.889	1.223	70.518	-2.725	1	0	0	-0.354	0.423	0.091	-2.775	0	0	0	0	0	0	0	0.857	0	0	0.662	0	0	2.222	0.366	1	0	0.423	1.775
Candidates	ZINC92303941	CCC[C@](C(=O)[O-])([NH2+]C[C@@H]1COc2c1cccc2)C	263.337	0.0347	6	3	1	113.329	-2.888	0.461	71.221	-2.727	0	0	0	-0.403	0.453	-0.048	-3.025	0	0	0	0	0	0	0	0.869	0	0	0.803	0	0	2.191	2.587	0	0	0.282	2.303
Candidates	ZINC92303943	CCC[C@](C(=O)[O-])([NH2+]C[C@H]1COc2c1cccc2)C	263.337	0.0347	6	3	1	113.329	-2.888	0.461	71.221	-2.727	0	0	0	-0.403	0.453	-0.048	-3.025	0	0	0	0	0	0	0	0.869	0	0	0.803	0	0	2.191	2.587	0	0	0.282	2.303
Candidates	ZINC94228318	CC[C@](C(=O)[O-])([NH2+]C[C@@H]1Cc2c(O1)ccc(c2)C)C	263.337	-0.21948	5	3	1	113.329	-2.888	0.509	74.487	-2.729	0	0	0	-0.412	0.449	-0.086	-2.944	0	0	0	0	0	0	0	0.869	0	0	0.863	0	0	2.139	2.48	1	0	0.254	2.266
Candidates	ZINC94228320	CC[C@](C(=O)[O-])([NH2+]C[C@H]1Cc2c(O1)ccc(c2)C)C	263.337	-0.21948	5	3	1	113.329	-2.888	0.509	74.487	-2.729	0	0	0	-0.412	0.449	-0.086	-2.944	0	0	0	0	0	0	0	0.869	0	0	0.863	0	0	2.139	2.48	1	0	0.254	2.266
Candidates	ZINC94622252	[O-]C(=O)C[C@H]1CCCC[N@@H+]1[C@H](c1cc(F)ccc1O)C	281.327	0.1697	4	3	2	117.385	-2.581	0.432	76.454	-2.677	0	0	0	-0.018	0.618	-0.105	-2.97	0	0	0	0	0	0	0	0.617	0	0	-0.229	0	0	2.169	1.304	0	0	0.204	1.609
Candidates	ZINC94622253	[O-]C(=O)C[C@H]1CCCC[N@@H+]1[C@@H](c1cc(F)ccc1O)C	281.327	0.1697	4	3	2	117.385	-2.581	0.432	76.454	-2.677	0	0	0	-0.018	0.618	-0.105	-2.97	0	0	0	0	0	0	0	0.617	0	0	-0.229	0	0	2.169	1.304	0	0	0.204	1.609
Candidates	ZINC92633036	C[N@@H+]1CCC[C@@H]1CN(c1[nH+]cccc1C(=O)[O-])C	250.322	-2.0225	4	3	1	107.04	-2.11	0.89	89.961	-2.733	0	0	0	-0.278	0.953	-0.139	-2.998	0	0	0	0	0	0	0	0.891	0	0	0.706	0	0	1.588	1.426	1	0	0.261	3.039
Candidates	ZINC92633037	C[N@@H+]1CCC[C@H]1CN(c1[nH+]cccc1C(=O)[O-])C	250.322	-2.0225	4	3	1	107.04	-2.11	0.89	89.961	-2.733	0	0	0	-0.278	0.953	-0.139	-2.998	0	0	0	0	0	0	0	0.891	0	0	0.706	0	0	1.588	1.426	1	0	0.261	3.039
Candidates	ZINC86307866	[O-]C(=O)[C@@H]([C@@H]([N@H+]1CCNC(=O)[C@@H]1C)C)C	214.265	-2.8359	3	3	2	89.445	-2.29	0.687	79.579	-3.106	0	0	0	-0.723	0.693	-0.198	-3.15	0	0	0	0	0	0	0	0.645	0	0	0.924	0	0	1.388	1.496	0	1	-0.225	3.698
Candidates	ZINC86799577	CC[C@](C(=O)[O-])([NH2+]CC(=O)N1CCC1)C	214.265	-2.2993	5	3	1	89.445	-2.887	0.827	77.716	-2.748	0	0	0	-0.522	0.446	-0.18	-3.17	0	0	0	0	0	0	0	0.96	0	0	1.059	0	0	1.993	1.734	0	0	-0.014	3.426
Candidates	ZINC94841683	[O-]C(=O)[C@@H]1C[NH2+]C[C@@]1(C)c1ccc(c(c1)F)C	237.274	-0.66508	2	2	1	99.651	-2.437	1.107	76.161	-2.741	0	0	0	-0.52	0.531	-0.052	-2.752	0	0	0	0	0	0	0	0.663	0	0	0.451	0	0	1.803	2.488	1	0	0.258	1.93
Candidates	ZINC91575381	C=CC[C@]1(CCC[N@@H+](C1)Cc1ccc(nc1)OCC)C(=O)[O-]	304.39	-0.0286	7	4	1	131.164	-2.1	1.069	83.073	-2.726	0	0	0	-0.431	0.71	-0.053	-2.976	0	0	0	0	0	0	0	0.924	0	0	0.764	0	0	1.526	1.288	1	0	0.289	1.651
Candidates	ZINC94227918	CC[C@](C(=O)[O-])([NH2+]CC(=O)NC(=O)NC1CCCCC1)C	299.371	-1.3731	6	4	3	124.406	-2.888	-0.124	37.561	-2.74	0	0	0	-0.487	0.444	-0.331	-3.253	0	0	0	0	0	0	0	0.677	0	0	1.061	0	0	1.99	1.478	0	0	0.185	3.287
Candidates	ZINC94228114	CC[C@](C(=O)[O-])([NH2+]CCOc1cccc(c1)Cl)C	271.744	0.2008	7	3	1	111.908	-2.888	0.565	77.818	-2.728	0	0	0	-0.428	0.451	-0.109	-3.104	0	0	0	0	0	0	0	0.61	0	0	0.864	0	0	2.149	1.57	1	0	0.261	2.169
Candidates	ZINC94228438	CC[C@](C(=O)[O-])([NH2+]Cc1ccccc1OC(F)F)C	273.279	0.27	7	3	1	109.936	-2.888	0.815	82.032	-2.73	0	0	0	-0.433	0.44	-0.062	-3.091	0	0	0	0	0	0	0	0.589	0	0	0.865	0	0	2.146	1.515	1	0	0.304	2.199
Candidates	ZINC94228536	CC[C@](C(=O)[O-])([NH2+]CCSc1ccc(cc1)F)C	271.357	0.3998	7	3	1	110.78	-2.888	1.328	79.642	-2.729	0	0	0	-0.418	0.433	-0.024	-3.029	0	0	0	0	0	0	0	0.864	0	0	0.853	0	0	2.145	1.566	1	0	0.349	1.941
Candidates	ZINC94228926	CC[C@](C(=O)[O-])([NH2+]CCOc1cccc(c1)Br)C	316.195	0.3099	7	3	1	115.473	-2.888	0.564	77.764	-2.728	0	0	0	-0.428	0.45	-0.119	-3.081	0	0	0	0	0	0	0	0.563	0	0	0.862	0	0	2.15	1.56	0	0	0.269	2.023
Candidates	ZINC91680807	COCC[C@]1(CCC[N@@H+](C1)Cc1ccc(nc1)OCC)C(=O)[O-]	322.405	-0.5682	8	5	1	136.967	-1.922	1.056	85.239	-2.731	0	0	0	-0.607	0.749	-0.646	-3.068	0	0	0	0	0	0	0	0.986	0	0	0.92	0	0	1.501	1.21	1	0	0.267	1.904
Candidates	ZINC95375231	C[NH+](CCC[N@@H+]([C@@H](c1cc2c(o1)cccc2)C(=O)[O-])C)C	291.371	-1.7269	7	3	2	124.302	-2.415	1.028	68.342	-2.735	1	0	0	-0.591	0.634	0.046	-2.953	0	0	0	0	0	0	0	0.955	0	0	0.614	0	0	1.584	1.638	0	0	0.285	3.398
Candidates	ZINC00011305	[O-]C(=O)CCC[NH+](Cc1ccccc1)Cc1ccccc1	283.371	0.8018	8	2	1	125.394	-2.755	1.347	59.246	-2.616	0	0	0	0.093	0.356	0.301	-1.172	0	1	1	0	0	0	0	0.855	0	0	-0.106	0	0	2.605	0.86	1	0	0.685	-0.526
Candidates	ZINC67740413	CCCc1cnc(nc1N1CC[N@H+]([C@@H](C1)C(=O)[O-])C)C	278.356	-1.80928	4	5	1	118.99	-1.874	0.905	85.962	-2.735	0	0	0	-0.712	0.769	-0.49	-3.051	0	0	0	0	0	0	0	0.674	0	0	0.888	0	0	1.875	1.181	1	0	0.283	2.372
Candidates	ZINC94989718	Cc1cc(C)c(c([nH+]1)N(CCOCC1CC1)C)C(=O)[O-]	278.352	0.34384	7	4	0	119.124	-2.261	0.899	89.088	-2.733	0	0	0	-0.515	0.858	-0.099	-2.892	0	0	0	0	0	0	0	0.988	0	0	0.63	0	0	1.783	1.415	1	0	0.367	1.327
Candidates	ZINC03028733	[O-]C(=O)CCC[NH2+]Cc1ccc(cc1Cl)Cl	262.136	0.5869	6	2	1	104.368	-2.555	1.186	79.468	-2.662	0	0	0	-0.328	0.565	-0.068	-2.841	0	0	0	0	0	0	0	0.769	0	0	0.3	0	0	2.338	1.535	0	0	0.486	0.494
Candidates	ZINC21951548	[O-]C(=O)CCC[NH2+]Cc1ccc(cc1Cl)F	245.681	0.0726	6	2	1	98.231	-2.477	1.154	79.575	-2.692	0	0	0	-0.407	0.587	-0.051	-2.994	0	0	0	0	0	0	0	0.807	0	0	0.324	0	0	2.21	1.598	1	0	0.304	0.926
Candidates	ZINC35284969	[O-]C(=O)CCC[NH2+]Cc1ccc(cc1F)Br	290.132	0.1817	6	2	1	101.795	-2.491	1.159	79.521	-2.69	0	0	0	-0.401	0.582	-0.079	-2.971	0	0	0	0	0	0	0	0.738	0	0	0.324	0	0	2.219	1.601	0	0	0.339	0.78
Candidates	ZINC67727505	CCn1ccc2c1cc(cc2)C[N@@H+]1CC[N@@H+]([C@@H](C1)C(=O)[O-])C	302.398	-2.3071	4	3	2	130.286	-2.26	1.001	95.892	-2.735	0	0	0	0.491	0.749	-0.013	-3.294	1	0	0	0	0	0	0	0.889	0	0	0.746	0	0	2.656	1.582	1	0	0.285	2.24
Candidates	ZINC91663636	COCC[C@]1(CCC[N@@H+](C1)Cc1c(C)0c1C)C(=O)[O-]	296.367	-0.75706	6	5	1	124.599	-2.057	0.935	85.109	-2.735	0	0	0	-0.706	0.823	-0.57	-3.073	0	0	0	0	0	0	0	0.767	0	1	1.103	0	0	1.65	1.121	1	0	0.276	2.242
Candidates	ZINC94228738	CC[C@](C(=O)[O-])([NH2+][C@H]1CC(=O)N(C1=O)C1CCCCC1)C	296.367	-1.0714	5	4	1	124.425	-2.888	0.104	48.597	-2.743	0	0	0	-0.508	0.433	-0.402	-3.171	0	0	0	0	0	0	0	0.883	0	0	1.029	0	0	2.009	0.856	0	0	0.188	3.021
Candidates	ZINC94228934	CC[C@](C(=O)[O-])([NH2+]CC(=O)N[C@@H](c1cccs1)C(C)C)C	312.435	0.0434	8	4	2	129.303	-2.889	0.53	58.919	-2.73	1	0	0	-0.36	0.448	-0.246	-3.22	0	0	0	0	0	0	0	0.733	0	0	0.765	0	0	2.238	1.86	0	0	0.274	2.713
Candidates	ZINC94228936	CC[C@](C(=O)[O-])([NH2+]CC(=O)N[C@H](c1cccs1)C(C)C)C	312.435	0.0434	8	4	2	129.303	-2.889	0.53	58.919	-2.73	1	0	0	-0.36	0.448	-0.246	-3.22	0	0	0	0	0	0	0	0.733	0	0	0.765	0	0	2.238	1.86	0	0	0.274	2.713
Candidates	ZINC86300609	[O-]C(=O)[C@@H]([C@H]([NH2+]CCc1cscc1)C)C	227.329	-0.3715	6	3	1	94.132	-2.395	1.15	78.431	-2.723	0	0	0	-0.558	0.558	-0.082	-3.037	0	0	0	0	0	0	0	1.06	0	0	0.491	0	0	1.806	0.841	0	0	0.262	1.293
Candidates	ZINC86300613	[O-]C(=O)[C@@H]([C@@H]([NH2+]CCc1cscc1)C)C	227.329	-0.3715	6	3	1	94.132	-2.395	1.15	78.431	-2.723	0	0	0	-0.558	0.558	-0.082	-3.037	0	0	0	0	0	0	0	1.06	0	0	0.491	0	0	1.806	0.841	0	0	0.262	1.293
Candidates	ZINC86301531	C[C@@H](c1ccsc1)[NH2+][C@H]([C@H](C(=O)[O-])C)C	227.329	0.147	5	3	1	94.132	-2.243	1.145	88.995	-2.725	0	0	0	-0.172	0.857	-0.134	-2.906	0	0	0	0	0	0	0	0.805	0	0	0.541	0	0	2.371	0.547	0	0	0.246	1.758
Candidates	ZINC86301533	C[C@H](c1ccsc1)[NH2+][C@H]([C@H](C(=O)[O-])C)C	227.329	0.147	5	3	1	94.132	-2.243	1.145	88.995	-2.725	0	0	0	-0.172	0.857	-0.134	-2.906	0	0	0	0	0	0	0	0.805	0	0	0.541	0	0	2.371	0.547	0	0	0.246	1.758
Candidates	ZINC86301537	C[C@H](c1ccsc1)[NH2+][C@@H]([C@H](C(=O)[O-])C)C	227.329	0.147	5	3	1	94.132	-2.243	1.145	88.995	-2.725	0	0	0	-0.172	0.857	-0.134	-2.906	0	0	0	0	0	0	0	0.805	0	0	0.541	0	0	2.371	0.547	0	0	0.246	1.758
Candidates	ZINC86307184	C[N@@H+]([C@@H]([C@H](C(=O)[O-])C)C)Cc1csc(c1)Br	306.225	0.2998	5	3	1	108.209	-1.564	1.207	88.691	-2.735	0	0	0	-0.511	0.519	-0.032	-2.149	0	1	0	0	0	0	0	0.856	0	0	0.423	0	0	2.211	1.533	0	0	0.282	1.084
Candidates	ZINC86307187	C[N@H+]([C@H]([C@H](C(=O)[O-])C)C)Cc1csc(c1)Br	306.225	0.2998	5	3	1	108.209	-1.564	1.207	88.691	-2.735	0	0	0	-0.511	0.519	-0.032	-2.149	0	1	0	0	0	0	0	0.856	0	0	0.423	0	0	2.211	1.533	0	0	0.282	1.084
Candidates	ZINC87310347	[O-]C(=O)[C@@H]([C@@H]([NH2+]Cc1sccc1C)C)C	227.329	-0.10558	5	3	1	94.132	-2.376	1.148	80.166	-2.742	0	0	0	-0.578	0.566	-0.098	-2.902	0	0	0	0	0	0	0	0.965	0	0	0.549	0	0	1.785	0.879	0	0	0.235	1.532
Candidates	ZINC87310348	[O-]C(=O)[C@@H]([C@H]([NH2+]Cc1sccc1C)C)C	227.329	-0.10558	5	3	1	94.132	-2.376	1.148	80.166	-2.742	0	0	0	-0.578	0.566	-0.098	-2.902	0	0	0	0	0	0	0	0.965	0	0	0.549	0	0	1.785	0.879	0	0	0.235	1.532
Candidates	ZINC03643214	[O-]C(=O)C1=CCC[N@H+](C1)CCOC(c1ccc(cc1)C(F)(F)F)c1ccc(cc1)C(F)(F)F	473.413	2.7951	7	3	1	185.63	-3.352	1.238	95.456	-2.648	1	0	0	0.089	0.239	-0.161	-2.559	0	1	0	0	1	0	0	0.208	0	0	-0.302	0	0	2.946	0.736	1	0	0.551	1.284
Candidates	ZINC94615420	CC[NH2+][C@@](C(=O)[O-])(C[C@H](Sc1ccncc1)C)C	268.382	0.0442	7	4	1	112.199	-1.23	0.847	83.822	-2.735	0	0	0	-0.598	0.616	-0.375	-3.015	0	0	0	0	0	0	0	0.549	0	0	0.717	0	0	1.911	1.392	1	0	0.27	1.473
Candidates	ZINC94615422	CC[NH2+][C@@](C(=O)[O-])(C[C@@H](Sc1ccncc1)C)C	268.382	0.0442	7	4	1	112.199	-1.23	0.847	83.822	-2.735	0	0	0	-0.598	0.616	-0.375	-3.015	0	0	0	0	0	0	0	0.549	0	0	0.717	0	0	1.911	1.392	1	0	0.27	1.473
Candidates	ZINC93116936	[O-]C(=O)[C@@]1(CCC[NH2+]C1)C[C@H]1OCCc2c1cccc2	275.348	-0.216	3	3	1	118.688	-2.401	0.125	73.039	-2.776	0	0	0	-0.184	0.52	-0.072	-2.799	0	1	0	0	0	0	0	0.882	0	0	0.078	0	0	2.142	2.452	0	0	0.376	2.878
Candidates	ZINC93116938	[O-]C(=O)[C@@]1(CCC[NH2+]C1)C[C@@H]1OCCc2c1cccc2	275.348	-0.216	3	3	1	118.688	-2.401	0.125	73.039	-2.776	0	0	0	-0.184	0.52	-0.072	-2.799	0	1	0	0	0	0	0	0.882	0	0	0.078	0	0	2.142	2.452	0	0	0.376	2.878
Candidates	ZINC94229140	CCOc1ccc(cc1C[NH2+][C@@](C(=O)[O-])(CC)C)C(=O)C	293.363	0.2699	8	4	1	124.862	-2.361	0.707	82.385	-2.735	0	0	0	-0.497	0.713	-0.13	-3.197	0	0	0	0	0	0	0	0.903	0	0	0.661	0	0	2.18	1.628	1	0	0.284	1.664
Candidates	ZINC86110535	[O-]C(=O)CCC[NH2+][C@@H](c1c(C)0c1C)C	226.276	-0.55406	6	4	1	94.822	-2.43	0.757	79.84	-2.902	0	0	0	-0.545	0.72	-0.313	-3.058	0	0	0	0	0	0	0	0.608	0	0	0.741	0	0	1.981	1.588	0	0	-0.004	2.16
Candidates	ZINC86110536	[O-]C(=O)CCC[NH2+][C@H](c1c(C)0c1C)C	226.276	-0.55406	6	4	1	94.822	-2.43	0.757	79.84	-2.902	0	0	0	-0.545	0.72	-0.313	-3.058	0	0	0	0	0	0	0	0.608	0	0	0.741	0	0	1.981	1.588	0	0	-0.004	2.16
Candidates	ZINC39952141	O=C(N[C@]1(CCC[NH2+]C1)C(=O)[O-])OC(C)(C)C	244.291	-1.643	2	4	2	100.713	-1.201	0.037	43.91	-2.735	0	0	0	-0.885	0.751	-0.367	-3.049	0	0	0	0	0	0	0	0.291	0	0	0.835	0	0	2.063	1.709	0	0	0.285	3.365
Candidates	ZINC91411759	C=CC[C@]1(CCC[N@@H+](C1)Cc1cccs1)C(=O)[O-]	265.378	0.2392	5	3	1	111.741	-2.364	1.2	81.592	-2.735	0	0	0	-0.934	0.577	0.052	-2.071	0	0	0	0	0	0	0	0.954	0	0	0.279	0	0	1.806	0.804	1	1	0.283	1.416
Candidates	ZINC91477264	[O-]C(=O)C[C@@H]1CSCC[N@H+]1Cc1ccc(c(c1)C)Br	344.274	0.39782	4	3	1	126.051	-2.52	1.202	85.831	-2.706	0	0	0	-0.182	0.542	0.028	-2.193	0	1	0	0	0	0	0	0.665	0	0	-0.092	0	0	2.379	1.587	1	0	0.788	0.713
Candidates	ZINC92267575	[O-]C(=O)[C@@]1(CCC[NH2+]C1)CCSc1ccccc1	265.378	0.2623	5	3	1	111.974	-2.373	1.153	74.385	-2.687	0	0	0	-0.152	0.518	-0.012	-2.804	0	0	0	0	0	0	0	0.743	0	0	0.13	0	0	2.365	0.574	1	0	0.703	1.926
Candidates	ZINC93037186	[O-]C(=O)[C@@H]([C@H]([N@H+]1CCOc2c(C1)cccc2)C)C	249.31	-0.7616	3	3	1	107.174	-2.448	1.1	79.266	-2.765	0	0	0	-0.513	0.549	0	-2.912	0	0	0	0	0	0	0	0.543	0	0	0.477	0	0	1.74	2.216	1	0	0.254	1.543
Candidates	ZINC93037188	[O-]C(=O)[C@@H]([C@@H]([N@H+]1CCOc2c(C1)cccc2)C)C	249.31	-0.7616	3	3	1	107.174	-2.448	1.1	79.266	-2.765	0	0	0	-0.513	0.549	0	-2.912	0	0	0	0	0	0	0	0.543	0	0	0.477	0	0	1.74	2.216	1	0	0.254	1.543
Candidates	ZINC94228182	CC[C@](C(=O)[O-])([NH2+]C[C@@H]1CSc2c1cccc2)C	265.378	0.3579	5	3	1	111.974	-2.888	1.196	72.172	-2.727	1	0	0	-0.357	0.431	0.054	-2.773	0	0	0	0	0	0	0	0.911	0	0	0.69	0	0	2.207	0.393	1	0	0.399	2.052
Candidates	ZINC94228184	CC[C@](C(=O)[O-])([NH2+]C[C@H]1CSc2c1cccc2)C	265.378	0.3579	5	3	1	111.974	-2.888	1.196	72.172	-2.727	1	0	0	-0.357	0.431	0.054	-2.773	0	0	0	0	0	0	0	0.911	0	0	0.69	0	0	2.207	0.393	1	0	0.399	2.052
Candidates	ZINC94228918	CC[C@](C(=O)[O-])([NH2+]C[C@@H]1COc2c1cccc2)C	249.31	-0.3554	5	3	1	106.964	-2.888	0.41	72.882	-2.728	0	0	0	-0.406	0.461	-0.087	-3.025	0	0	0	0	0	0	0	0.922	0	0	0.826	0	0	2.177	2.535	1	0	0.236	2.584
Candidates	ZINC94228920	CC[C@](C(=O)[O-])([NH2+]C[C@H]1COc2c1cccc2)C	249.31	-0.3554	5	3	1	106.964	-2.888	0.41	72.882	-2.728	0	0	0	-0.406	0.461	-0.087	-3.025	0	0	0	0	0	0	0	0.922	0	0	0.826	0	0	2.177	2.535	1	0	0.236	2.584
Candidates	ZINC67840571	C[N@@H+]1CC[N@H+](C[C@H]1C(=O)[O-])Cc1cc2ccc(cc2nc1N1CCOCC1)C	385.488	-2.58848	4	5	2	165.049	-1.929	0.872	70.837	-2.735	1	0	0	-0.303	0.466	-0.419	-3.512	0	1	0	0	0	0	0	0.715	0	0	-0.159	0	0	1.757	1.122	1	0	0.285	3.461
Candidates	ZINC94228688	CC[C@](C(=O)[O-])([NH2+]Cc1cc(OC)ccc1OC)C	267.325	-0.3142	7	4	1	113.084	-2.888	0.678	75.194	-2.73	0	0	0	-0.464	0.448	-0.303	-2.994	0	0	0	0	0	0	0	0.777	0	0	0.943	0	0	2.13	1.696	1	0	0.218	2.071
Candidates	ZINC94995063	CN(c1[nH+]c2CCCc2cc1C(=O)[O-])CCOCC1CC1	290.363	0.2157	7	4	0	124.483	-2.526	0.862	82.562	-2.727	0	0	0	-0.645	0.566	-0.016	-3.009	0	0	0	0	0	0	0	1.266	0	0	0.298	0	0	1.557	1.505	1	0	0.442	0.711
Candidates	ZINC91563519	COCCC[C@]1(CCC[N@@H+](C1)Cc1cc2cc(C)ccc2[nH]c1=O)C(=O)[O-]	372.465	0.17812	7	4	2	158.697	-3.159	1.015	71.446	-2.735	1	0	0	-0.276	0.6	-0.438	-3.093	0	0	0	0	0	0	0	0.975	0	0	0.654	0	0	2.195	1.115	1	0	0.285	1.427
Candidates	ZINC19571702	COc1ccccc1c1ccccc1C[C@]1(CCC[N@H+](C1)Cc1cccc(c1)F)C(=O)[O-]	433.523	2.659	7	3	1	187.819	-3.724	0.999	100	-2.735	1	0	0	-0.763	0.016	-0.186	-2.458	0	1	0	0	0	0	0	0.567	0	1	0.561	1	0	2.279	1.158	0	0	0.285	-1.465
Candidates	ZINC19571708	COc1ccccc1c1ccccc1C[C@]1(CCC[N@@H+](C1)Cc1ccccc1F)C(=O)[O-]	433.523	2.659	7	3	1	187.819	-3.724	0.997	100	-2.735	1	0	1	-0.763	0.047	-0.186	-2.458	0	1	0	0	0	0	0	0.557	0	1	0.52	1	0	2.317	1.158	0	0	0.285	-1.465
Candidates	ZINC67849904	Cc1cc(C)c(c(c1)n1cccn1)C[N@@H+]1CC[N@@H+]([C@@H](C1)C(=O)[O-])C	329.424	-2.47916	4	4	2	141.85	-2.419	0.973	94.648	-2.735	1	0	0	0.284	0.832	-0.049	-2.983	0	0	0	0	0	0	0	0.575	0	0	0.823	0	0	2.675	1.692	1	0	0.285	2.884
Candidates	ZINC86305901	O=C1NCC[N@H+](C1)[C@H]([C@H](C(=O)[O-])C)C	200.238	-3.2244	3	3	2	83.08	-0.87	0.81	84.641	-2.735	0	0	0	-0.811	0.905	-0.284	-3.164	0	0	0	0	0	0	0	0.737	0	0	0.989	0	0	1.449	1.804	0	0	0.285	3.592
Candidates	ZINC87179160	CC[C@](C(=O)[O-])([NH2+]Cc1cccc(c1)O)C	223.272	-0.6258	5	3	2	94.921	-2.889	0.707	67.679	-2.72	0	0	0	-0.281	0.562	0.084	-3.098	0	0	0	0	0	0	0	0.78	0	0	0.782	0	0	2.173	1.322	1	0	0.09	2.68
Candidates	ZINC91997936	COCCC[C@]1(CCC[N@@H+](C1)Cc1cscn1)C(=O)[O-]	298.408	-0.5153	7	5	1	123.129	-2.034	0.868	89.756	-2.735	0	0	0	-0.832	0.832	-0.14	-3.062	0	0	0	0	0	0	0	1.052	0	0	0.687	0	0	1.678	1.031	1	0	0.278	2.249
Candidates	ZINC92417734	OC[C@@H](C(C)C)Nc1n(C)nc(c1C(=O)[O-])C	240.283	-0.47918	5	6	2	100.258	-2.114	0.921	71.088	-2.731	0	0	0	-1.375	0.727	-0.566	-3.078	0	0	0	0	0	0	0	0.382	0	0	0.964	0	0	1.526	1.482	1	0	0.161	2.448
Candidates	ZINC92417735	OC[C@H](C(C)C)Nc1n(C)nc(c1C(=O)[O-])C	240.283	-0.47918	5	6	2	100.258	-2.114	0.921	71.088	-2.731	0	0	0	-1.375	0.727	-0.566	-3.078	0	0	0	0	0	0	0	0.382	0	0	0.964	0	0	1.526	1.482	1	0	0.161	2.448
Candidates	ZINC93097080	[O-]C(=O)C[C@H]1CCCC[N@@H+]1Cc1scc(c1)Cl	273.785	0.4789	4	3	1	110.004	-2.438	1.202	88.624	-2.736	0	0	0	-0.272	0.591	-0.029	-2.326	0	0	0	0	0	0	0	0.892	0	0	0.11	0	0	2.423	1.536	1	0	0.629	1.29
Candidates	ZINC94228350	CC[C@](C(=O)[O-])([NH2+]CC(=O)Nc1ccc(cc1)C)C	264.325	-0.58448	6	3	2	112.568	-2.888	0.473	57.446	-2.731	1	0	0	-0.407	0.473	-0.114	-3.193	0	0	0	0	0	0	0	0.76	0	0	0.907	0	0	2.175	1.791	0	0	0.181	2.573
Candidates	ZINC94228362	CC[C@](C(=O)[O-])([NH2+]CC(=O)Nc1ccc(cc1Cl)C)C	298.77	0.06892	6	3	2	122.871	-2.888	0.479	61.31	-2.731	1	0	0	-0.416	0.466	-0.265	-3.078	0	0	0	0	0	0	0	0.715	0	0	0.894	0	0	2.182	1.72	0	0	0.221	2.259
Candidates	ZINC94228436	CC[C@](C(=O)[O-])([NH2+]CC(=O)Nc1ccc(cc1Br)C)C	343.221	0.17802	6	3	2	126.435	-2.888	0.478	61.255	-2.731	1	0	0	-0.415	0.464	-0.274	-3.056	0	0	0	0	0	0	0	0.675	0	0	0.891	0	0	2.183	1.704	0	0	0.227	2.113
Candidates	ZINC94228598	CC[C@](C(=O)[O-])([NH2+]Cc10c(n1)C(C)C)C	241.291	-0.825	6	5	1	100.406	-2.888	0.11	52.492	-2.732	0	0	0	-0.473	0.473	-0.575	-3.073	0	0	0	0	0	0	0	0.605	0	0	0.955	0	0	2.095	1.598	0	0	0.136	2.426
Candidates	ZINC94228862	CC[C@](C(=O)[O-])([NH2+]CC(=O)Nc1ccccc1C)C	264.325	-0.58448	6	3	2	112.568	-2.888	0.473	57.446	-2.731	1	0	0	-0.407	0.473	-0.114	-3.193	0	0	0	0	0	0	0	0.754	0	0	0.907	0	0	2.175	1.791	0	0	0.181	2.573
Candidates	ZINC94228894	CC[C@](C(=O)[O-])([NH2+]CC(=O)Nc1c(C)nn(c1C)C)C	282.344	-1.54256	6	5	2	117.905	-2.888	0.006	39.205	-2.738	0	0	0	-0.492	0.45	-0.663	-3.233	0	0	0	0	0	0	0	0.662	0	0	1.05	0	0	2.038	1.261	1	0	0.164	2.898
Candidates	ZINC94229100	CC[C@](C(=O)[O-])([NH2+]CC(=O)Nc1ccc(c(c1)Cl)C)C	298.77	0.06892	6	3	2	122.871	-2.888	0.479	61.31	-2.731	1	0	0	-0.416	0.466	-0.265	-3.078	0	0	0	0	0	0	0	0.732	0	0	0.894	0	0	2.182	1.72	0	0	0.221	2.259
Candidates	ZINC94229196	[O-]C(=O)[C@]([NH2+]CC(=O)N(CCC#N)C)(CC)C	241.291	-2.15952	7	4	1	101.208	-2.733	-0.099	36.069	-2.902	0	0	0	-0.752	0.486	-0.378	-3.158	0	0	0	0	0	0	0	0.515	0	0	0.974	0	0	1.8	1.889	0	0	0.024	3.162
Candidates	ZINC94614915	C[C@H](Sc1ccncc1)C[C@](C(=O)[O-])([NH2+]C1CC1)C	280.393	0.1867	7	4	1	117.558	-2.888	0.944	86.84	-2.732	0	0	0	-0.423	0.439	-0.356	-3.014	0	0	0	0	0	0	0	0.939	0	0	0.956	0	0	2.141	1.399	0	0	0.246	1.901
Candidates	ZINC94614916	C[C@@H](Sc1ccncc1)C[C@](C(=O)[O-])([NH2+]C1CC1)C	280.393	0.1867	7	4	1	117.558	-2.888	0.944	86.84	-2.732	0	0	0	-0.423	0.439	-0.356	-3.014	0	0	0	0	0	0	0	0.939	0	0	0.956	0	0	2.141	1.399	0	0	0.246	1.901
Candidates	ZINC94615217	[O-]C(=O)[C@]([NH2+]C1CC1)(CCCSc1ccncc1)C	280.393	0.1883	8	4	1	117.558	-2.756	0.805	81.945	-2.761	0	0	0	-0.559	0.46	-0.313	-3.032	0	0	0	0	0	0	0	1.211	0	0	0.845	0	0	1.953	0.984	1	0	0.288	1.25
Candidates	ZINC92022767	CCC[C@]1(CCC[N@@H+](C1)Cc1ccc(cc1)S(=O)(=O)NC)C(=O)[O-]	354.472	-0.6902	7	4	2	143.466	-2.862	1.076	75.533	-2.735	0	0	0	-0.66	0.63	-0.451	-3.369	0	0	0	0	0	0	0	0.662	0	0	0.494	0	0	1.97	1.711	1	0	0.284	1.585
Candidates	ZINC67871738	C[N@@H+]1CCN(C[C@H]1C(=O)[O-])C(=O)CCc1n[nH]c2c1CCCC2	320.393	-2.3035	4	4	2	135.198	-2.88	0.327	36.363	-2.735	1	0	0	-0.236	0.532	-0.363	-3.579	1	1	0	0	0	0	0	1.12	0	0	0.268	0	0	1.859	1.91	1	0	0.285	4.335
Candidates	ZINC67491200	C[N@@H+]1CCN(C[C@H]1C(=O)[O-])C(=O)CCCN1CCCC1=O	297.355	-3.1356	5	4	1	124.03	-1.414	0.714	78.751	-2.735	0	0	0	-0.902	0.813	-0.326	-3.253	0	0	0	0	0	0	0	0.869	0	0	0.686	0	0	1.721	1.246	0	0	0.285	3.947
Candidates	ZINC55414553	CC[N@@H+]([C@@H](c1ccc(c(c1)C)F)C(=O)[O-])Cc1ccncc1	302.349	0.42512	6	3	1	128.779	-2.848	1.199	74.28	-2.733	0	0	0	-1.52	0.433	0.04	-2.98	0	0	0	0	0	0	0	0.749	0	0	0.705	0	0	1.658	1.55	1	0	0.285	1.926
Candidates	ZINC94228532	COc1ccc(cc1C[NH2+][C@@](C(=O)[O-])(CC)C)C(=O)C	279.336	-0.1202	7	4	1	118.497	-2.24	0.656	82.319	-2.735	0	0	0	-0.543	0.731	-0.105	-3.189	0	0	0	0	0	0	0	0.863	0	0	0.735	0	0	2.187	1.658	1	0	0.284	1.83
Candidates	ZINC94227942	CC[C@](C(=O)[O-])([NH2+]Cc1cn2c(n1)ccc(c2)C)C	261.325	-0.37528	5	4	1	111.829	-2.892	0.813	79.439	-2.735	1	0	0	0.011	0.381	-0.599	-3.039	0	0	0	0	0	0	0	0.773	0	1	0.438	0	0	2.483	1.311	1	0	0.285	1.534
Candidates	ZINC94228054	CC[C@](C(=O)[O-])([NH2+]Cc1cn2c(n1)c(C)ccc2)C	261.325	-0.37528	5	4	1	111.829	-2.892	0.738	79.469	-2.735	1	0	0	0.011	0.381	-0.579	-3.036	0	0	0	0	0	0	0	0.791	0	1	0.438	0	0	2.483	1.361	1	0	0.285	1.944
Candidates	ZINC86661583	OC[C@H](CSCC[C@@H](C(=O)[O-])[NH2+]C1CC1)O	249.332	-2.6928	9	5	3	99.235	-2.888	-0.117	34.027	-2.737	0	0	0	-0.517	0.441	-0.418	-3.334	0	0	0	0	0	0	0	1.321	0	0	1.029	0	0	2.026	1.946	0	0	0.097	3.162
Candidates	ZINC86661585	OC[C@@H](CSCC[C@@H](C(=O)[O-])[NH2+]C1CC1)O	249.332	-2.6928	9	5	3	99.235	-2.888	-0.117	34.027	-2.737	0	0	0	-0.517	0.441	-0.418	-3.334	0	0	0	0	0	0	0	1.321	0	0	1.029	0	0	2.026	1.946	0	0	0.097	3.162
Candidates	ZINC94615351	C[C@H](Sc1ccncc1)C[C@@](C(=O)[O-])([NH2+]C)C	254.355	-0.3459	6	4	1	105.834	-2.888	0.912	86.681	-2.733	0	0	0	-0.444	0.449	-0.345	-2.992	0	0	0	0	0	0	0	0.639	0	0	1.003	0	0	2.132	1.459	1	0	0.181	2.088
Candidates	ZINC94615352	C[C@@H](Sc1ccncc1)C[C@@](C(=O)[O-])([NH2+]C)C	254.355	-0.3459	6	4	1	105.834	-2.888	0.912	86.681	-2.733	0	0	0	-0.444	0.449	-0.345	-2.992	0	0	0	0	0	0	0	0.639	0	0	1.003	0	0	2.132	1.459	1	0	0.181	2.088
Candidates	ZINC94615353	C[C@H](Sc1ccncc1)C[C@](C(=O)[O-])([NH2+]C)C	254.355	-0.3459	6	4	1	105.834	-2.888	0.912	86.681	-2.733	0	0	0	-0.444	0.449	-0.345	-2.992	0	0	0	0	0	0	0	0.639	0	0	1.003	0	0	2.132	1.459	1	0	0.181	2.088
Candidates	ZINC94615354	C[C@@H](Sc1ccncc1)C[C@](C(=O)[O-])([NH2+]C)C	254.355	-0.3459	6	4	1	105.834	-2.888	0.912	86.681	-2.733	0	0	0	-0.444	0.449	-0.345	-2.992	0	0	0	0	0	0	0	0.639	0	0	1.003	0	0	2.132	1.459	1	0	0.181	2.088
Candidates	ZINC94969303	[O-]C(=O)C[C@@H]1CCC[N@H+]1Cc1sc(c(n1)C)C	254.355	-0.55276	4	4	1	105.286	-2.204	1.089	90.909	-3.026	0	0	0	-0.485	0.717	-0.17	-3.019	0	0	0	0	0	0	0	0.874	0	0	0.436	0	0	2.112	1.349	0	0	0.24	2.274
Candidates	ZINC94969830	Cc1sc(nc1C)C[C@]1(CCC[NH2+]C1)C(=O)[O-]	254.355	-0.60406	3	4	1	105.076	-1.345	0.678	84.893	-2.735	0	0	0	-0.578	0.785	-0.288	-2.976	0	0	0	0	0	0	0	0.92	0	1	1.261	0	0	1.767	1.553	1	0	0.259	2.222
Candidates	ZINC84492752	[O-]C(=O)[C@@]1(CCC[NH2+]C1)Cc1cccnc1	220.272	-1.2824	3	3	1	94.705	-2.099	0.564	79.846	-2.856	0	0	0	-0.506	0.699	-0.078	-2.994	0	0	0	0	0	0	0	0.72	0	0	0.641	0	0	1.953	2.511	1	0	-0.037	2.239
Candidates	ZINC87289876	[O-]C(=O)CCC[NH2+][C@H](c1cocc1)C	197.234	-0.5659	6	3	1	82.921	-2.364	0.715	80.603	-2.898	0	0	0	-0.469	0.724	-0.076	-3.002	0	0	0	0	0	0	0	0.966	0	0	0.715	0	0	2.025	0.649	0	0	-0.054	2.069
Candidates	ZINC87289877	[O-]C(=O)CCC[NH2+][C@@H](c1cocc1)C	197.234	-0.5659	6	3	1	82.921	-2.364	0.715	80.603	-2.898	0	0	0	-0.469	0.724	-0.076	-3.002	0	0	0	0	0	0	0	0.966	0	0	0.715	0	0	2.025	0.649	0	0	-0.054	2.069
Candidates	ZINC67605496	C[N@H+]1CC[N@H+](C[C@H]1C(=O)[O-])Cc1c(C)ccc2c1cccn2	300.382	-2.42508	3	3	2	129.722	-1.507	0.69	69.135	-2.735	1	0	0	-0.252	0.611	0.053	-2.961	0	1	0	0	0	0	0	0.767	0	0	0.147	0	0	1.812	1.368	1	0	0.285	2.325
Candidates	ZINC94228094	CC[C@](C(=O)[O-])([NH2+]CC(=O)N1CCC[C@@H]1c1cccs1)C	310.419	-0.1064	6	4	1	128.507	-2.888	0.589	67.404	-2.733	0	0	0	-0.433	0.451	-0.259	-3.029	0	0	0	0	0	0	0	0.958	0	0	0.928	0	0	2.131	1.57	1	0	0.244	2.655
Candidates	ZINC94228096	CC[C@](C(=O)[O-])([NH2+]CC(=O)N1CCC[C@H]1c1cccs1)C	310.419	-0.1064	6	4	1	128.507	-2.888	0.589	67.404	-2.733	0	0	0	-0.433	0.451	-0.259	-3.029	0	0	0	0	0	0	0	0.958	0	0	0.928	0	0	2.131	1.57	1	0	0.244	2.655
Candidates	ZINC94228656	CC[C@](C(=O)[O-])([NH2+]CC(=O)Nc1cc(C)ccc1OC)C	294.351	-0.57588	7	4	2	124.046	-2.888	0.063	43.07	-2.732	1	0	0	-0.423	0.459	-0.32	-3.038	0	0	0	0	0	0	0	0.726	0	0	0.965	0	0	2.161	1.637	1	0	0.208	2.504
Candidates	ZINC92925782	CC(NC(=O)NC(=O)C[N@H+]1CC[C@H]([C@@H]1C)C(=O)[O-])C	271.317	-2.7362	4	4	3	111.886	-1.704	-0.016	34.838	-2.735	0	0	0	-0.847	0.794	-0.305	-3.199	0	0	0	0	0	0	0	0.594	0	0	1.296	0	0	1.721	2.189	0	0	0.28	4.113
Candidates	ZINC92940210	[O-]C(=O)[C@@H]1CC[N@@H+]([C@H]1C)CC(=O)NC(=O)NCCC	271.317	-2.7346	5	4	3	111.886	-2.551	-0.01	36.205	-2.953	0	0	0	-0.605	0.755	-0.155	-3.25	0	0	0	0	0	0	0	0.555	0	0	0.854	0	0	1.807	1.819	0	0	0.083	3.718
Candidates	ZINC26963329	C[C@@H]([P@H](=O)[O-])[NH2+]C(c1ccccc1)c1ccccc1	275.288	1.5204	5	2	1	113.719	-2.022	1.255	96.408	-2.444	0	0	0	0.694	0.097	0.11	-2.502	0	0	0	0	0	0	0	0.864	1	0	0.362	0	1	2.218	0.357	1	0	0.479	2.063
Candidates	ZINC94229082	CC[C@](C(=O)[O-])([NH2+]Cc1ccnc2c1cccc2)C	258.321	0.2168	5	3	1	112.028	-2.889	0.36	66.927	-2.727	0	0	0	-0.236	0.477	-0.099	-2.903	0	0	0	0	0	0	0	0.886	0	0	0.628	0	0	2.287	2.505	1	0	0.291	1.495
Candidates	ZINC37175345	[O-]C(=O)[C@@H]([N@H+]([C@H]1CSCC1)C)c1ccccc1	251.351	-0.5022	4	3	1	105.819	-2.778	1.129	83.673	-2.682	0	0	0	-0.451	0.478	-0.005	-2.278	0	0	0	0	0	0	0	0.59	0	0	0.786	0	0	2.014	1.331	0	0	0.287	2.008
Candidates	ZINC37175346	[O-]C(=O)[C@@H]([N@@H+]([C@@H]1CSCC1)C)c1ccccc1	251.351	-0.5022	4	3	1	105.819	-2.778	1.129	83.673	-2.682	0	0	0	-0.451	0.478	-0.005	-2.278	0	0	0	0	0	0	0	0.59	0	0	0.786	0	0	2.014	1.331	0	0	0.287	2.008
Candidates	ZINC55358967	C#CC[N@@H+]([C@@H](c1ccc(c(c1)C)F)C(=O)[O-])C	235.258	-0.92698	4	2	1	99.866	-2.125	1.155	82.017	-2.732	0	0	0	-1.324	0.656	0.03	-1.99	0	0	0	0	0	0	0	0.559	0	0	0.731	0	0	1.577	2.286	1	0	0.261	1.909
Candidates	ZINC86300204	[O-]C(=O)[C@@H]([C@@H]([NH2+]Cc1csc(n1)C)C)C	228.317	-0.71058	5	4	1	93.352	-2.296	0.772	87.849	-2.999	0	0	0	-0.734	0.644	-0.277	-3.055	0	0	0	0	0	0	0	0.852	0	0	0.776	0	0	1.64	1.251	1	0	0.041	2.357
Candidates	ZINC87393169	CC[N@H+]([C@@H](CC(=O)[O-])C)Cc1nccs1	228.317	-0.9236	6	4	1	93.562	-1.011	1.112	92.65	-2.735	0	0	0	-0.708	0.744	-0.196	-3.09	0	0	0	0	0	0	0	0.879	0	0	0.752	0	0	1.831	0.956	1	0	0.257	2.175
Candidates	ZINC72391731	[O-]C(=O)[C@@]1(CCC[NH2+]C1)Cc1cccc(c1)c1ccncc1	296.37	0.3846	4	3	1	129.763	-2.514	0.321	62.679	-2.627	1	0	0	-0.042	0.407	-0.024	-2.73	0	1	1	0	0	0	0	0.665	0	0	-0.61	0	0	2.479	2.356	1	0	0.523	2.49
Candidates	ZINC94228262	CC[C@](C(=O)[O-])([NH2+]CC(=O)N(Cc1cscc1)C)C	284.381	-0.8115	7	4	1	116.783	-2.888	0.649	67.17	-2.733	0	0	0	-0.449	0.456	-0.3	-3.048	0	0	0	0	0	0	0	0.937	0	0	0.967	0	0	2.122	1.853	1	0	0.2	2.789
Candidates	ZINC94228726	CC[C@](C(=O)[O-])([NH2+]CC(=O)N[C@H](c1cccs1)C)C	284.381	-0.5927	7	4	2	116.573	-2.888	0.655	63.947	-2.733	0	0	0	-0.451	0.455	-0.321	-3.051	0	0	0	0	0	0	0	1.029	0	0	0.97	0	0	2.121	1.814	1	0	0.196	2.741
Candidates	ZINC94229150	CC[C@](C(=O)[O-])([NH2+]CC(=O)Nc1c(C)n[nH]c1C)C	268.317	-1.55296	6	4	3	111.33	-2.889	-0.141	31.628	-2.734	0	0	0	-0.344	0.506	-0.622	-3.697	0	0	0	0	0	0	0	0.806	0	0	1.047	0	0	2.03	1.499	1	0	0.213	3.402
Candidates	ZINC37271217	CN(C(=O)C[N@H+]([C@@H](c1ccccc1)C(=O)[O-])C)C	250.298	-1.9195	5	3	1	106.623	-2.089	0.705	71.499	-2.735	1	0	0	-1.695	0.637	-0.063	-3.34	0	0	0	0	0	0	0	0.487	0	0	0.63	0	0	1.318	1.836	0	0	0.285	3.19
Candidates	ZINC42783578	CN(c1[nH+]cccc1C(=O)[O-])CC1CCOCC1	250.298	-0.273	4	4	0	106.394	-2.241	0.832	94.671	-2.734	0	0	0	-0.739	0.781	-0.217	-2.932	0	0	0	0	0	0	0	0.633	0	0	0.655	0	0	1.763	1.375	1	0	0.33	2.074
Candidates	ZINC94228212	CC[C@](C(=O)[O-])([NH2+]Cc1ccc(cc1)C(=O)N)C	250.298	-1.2325	6	3	2	105.993	-2.888	0.026	46.956	-2.728	0	0	0	-0.351	0.486	-0.112	-3.357	0	0	0	0	0	0	0	0.81	0	0	0.895	0	0	2.121	2.097	1	0	0.156	2.8
Candidates	ZINC94228658	CC[C@](C(=O)[O-])([NH2+]CC(=O)Nc1cccc(c1)Br)C	329.194	-0.1304	6	3	2	120.071	-2.888	0.469	61.166	-2.731	1	0	0	-0.416	0.468	-0.298	-3.13	0	0	0	0	0	0	0	0.627	0	0	0.901	0	0	2.18	1.822	0	0	0.208	2.21
Candidates	ZINC94228670	CC[C@](C(=O)[O-])([NH2+]CC(=O)Nc1cccc(c1)F)C	268.288	-0.7538	6	3	2	110.369	-2.888	0.487	61.225	-2.732	1	0	0	-0.414	0.479	-0.322	-3.295	0	0	0	0	0	0	0	0.672	0	0	0.93	0	0	2.171	1.791	0	0	0.176	2.886
Candidates	ZINC94228730	CC[C@](C(=O)[O-])([NH2+]Cc1ccccc1C(=O)N)C	250.298	-1.2325	6	3	2	105.993	-2.888	0.018	50.017	-2.729	0	0	0	-0.359	0.483	-0.116	-3.357	0	0	0	0	0	0	0	0.73	0	0	0.893	0	0	2.12	1.949	1	0	0.159	2.8
Candidates	ZINC94228858	[O-]C(=O)[C@]([NH2+]CC(=O)Nc1cccc(c1Cl)Cl)(CC)C	319.188	0.4139	6	3	2	126.81	-2.781	0.378	65.292	-2.733	0	0	0	-0.531	0.461	-0.333	-3.022	0	0	0	0	0	0	0	0.775	0	0	0.742	0	0	2.083	1.8	0	0	0.274	1.535
Candidates	ZINC94229174	CC[C@](C(=O)[O-])([NH2+]CC(=O)Nc1ccccc1)C	250.298	-0.8929	6	3	2	106.203	-2.888	0.465	57.357	-2.731	1	0	0	-0.407	0.476	-0.138	-3.267	0	0	0	0	0	0	0	0.765	0	0	0.916	0	0	2.172	1.909	0	0	0.16	2.67
Candidates	ZINC91950906	COCC[C@]1(CCC[N@H+](C1)Cc1[nH]cc(c(=O)c1)OC)C(=O)[O-]	324.377	-1.665	7	5	2	134.764	-2.319	0.031	48.43	-2.735	0	0	0	-0.84	0.866	-0.847	-3.181	0	0	0	0	0	0	0	0.956	0	0	1.132	0	0	1.26	0.927	1	0	0.285	2.921
Candidates	ZINC67587696	COc1ccccc1CCC(=O)N1CC[N@H+]([C@@H](C1)C(=O)[O-])C	306.362	-1.8968	5	4	1	129.825	-1.855	0.416	77.53	-2.735	1	0	0	-0.565	0.467	-0.343	-3.454	0	1	0	0	0	0	0	0.752	0	0	0.354	0	0	1.982	2.609	1	0	0.285	3.052
Candidates	ZINC67673854	C[N@H+](CC(=O)N1CC[N@H+]([C@@H](C1)C(=O)[O-])C)Cc1ccncc1	307.374	-4.4283	5	4	2	129.691	-1.885	0.843	73.471	-2.735	0	0	0	-0.681	0.904	-0.008	-3.282	0	0	0	0	0	0	0	0.918	0	0	1.119	0	0	1.31	1.633	1	0	0.285	3.478
Candidates	ZINC67772213	C[N@@H+]1CCN(C[C@H]1C(=O)[O-])C(=O)c1nn(c2c1CCCC2)C	306.366	-2.6121	2	5	1	129.043	-1.98	1.649	75.167	-2.735	1	0	0	-0.736	0.469	-0.43	-3.362	0	1	0	0	0	0	0	0.62	0	0	0.515	0	0	1.95	1.415	1	0	0.285	3.81
Candidates	ZINC86799411	CCc10c(n1)C[NH2+][C@@](C(=O)[O-])(CC)C	227.264	-1.386	6	5	1	94.042	-1.547	0.014	48.961	-2.735	0	0	0	-0.956	0.885	-0.465	-3.087	0	0	0	0	0	0	0	0.955	0	0	1.324	0	0	1.805	1.362	1	0	0.284	2.288
Candidates	ZINC12157306	Fc1ccc(cc1)C1=0[C@@H](C1)C[C@]1(CCC[NH2+]C1)C(=O)[O-]	306.337	-0.1977	4	4	1	127.703	-1.574	0.786	76.024	-2.734	0	0	0	-0.492	0.489	-0.493	-2.981	0	1	0	0	0	0	0	0.621	0	0	0.345	0	0	2.113	1.615	0	0	0.281	1.728
Candidates	ZINC12157311	Fc1ccc(cc1)C1=0[C@H](C1)C[C@]1(CCC[NH2+]C1)C(=O)[O-]	306.337	-0.1977	4	4	1	127.703	-1.574	0.786	76.024	-2.734	0	0	0	-0.492	0.489	-0.493	-2.981	0	1	0	0	0	0	0	0.621	0	0	0.345	0	0	2.113	1.615	0	0	0.281	1.728
Candidates	ZINC12157317	[O-]C(=O)[C@@]1(CCC[NH2+]C1)C[C@H]1ON=C(C1)c1ccccc1F	306.337	-0.1977	4	4	1	127.703	-2.417	0.377	76.137	-2.859	0	0	0	-0.345	0.53	-0.453	-2.994	0	1	0	0	0	0	0	0.435	0	0	0.017	0	0	2.113	1.685	0	0	0.433	2.746
Candidates	ZINC12157321	[O-]C(=O)[C@@]1(CCC[NH2+]C1)C[C@@H]1ON=C(C1)c1ccccc1F	306.337	-0.1977	4	4	1	127.703	-2.417	0.377	76.137	-2.859	0	0	0	-0.345	0.53	-0.453	-2.994	0	1	0	0	0	0	0	0.435	0	0	0.017	0	0	2.113	1.685	0	0	0.433	2.746
Candidates	ZINC94228814	CC[C@](C(=O)[O-])([NH2+]Cc1onc(c1)c1ccc(cc1)C)C	288.347	0.63202	6	4	1	123.514	-2.889	0.591	66.135	-2.729	0	0	0	-0.229	0.467	-0.354	-2.966	0	0	0	0	0	0	0	0.571	0	0	0.645	0	0	2.286	0.74	1	0	0.3	1.774
Candidates	ZINC35296971	[O-]C(=O)[C@@H]1CCC[N@@H+](C1)Cc1csc(c1)Br	304.209	0.0554	3	3	1	107.204	-2.386	1.178	88.491	-2.749	0	0	0	-0.315	0.607	-0.065	-2.227	0	0	0	0	0	0	0	0.792	0	0	0.166	0	0	2.385	1.569	0	0	0.552	1.345
Candidates	ZINC86799390	CC[C@](C(=O)[O-])([NH2+]Cc1ncccn1)C	209.249	-1.5414	5	4	1	88.566	-2.887	0.92	81.693	-2.74	0	0	0	-0.487	0.465	-0.385	-3.111	0	0	0	0	0	0	0	0.749	0	0	1.036	0	0	2.061	0.989	1	0	0.055	2.325
Candidates	ZINC64978751	CCC(=O)Nc1c[nH+]c(c(c1)C(=O)[O-])N(CC)CC	265.313	0.0589	6	4	1	111.998	-2.49	0.937	82.547	-2.734	0	0	0	-0.982	0.803	-0.519	-3.041	0	0	0	0	0	0	0	0.692	0	0	0.72	0	0	1.591	1.306	1	0	0.24	1.922
Candidates	ZINC93116889	[O-]C(=O)[C@@]1(CCC[NH2+]C1)Cc1ccc2c(c1)cccn2	270.332	-0.1292	3	3	1	117.387	-2.314	0.326	66.887	-2.715	1	0	0	-0.21	0.499	-0.017	-2.758	0	1	0	0	0	0	0	0.84	0	0	-0.367	0	0	2.349	2.361	1	0	0.44	1.952
Candidates	ZINC94622323	[O-]C(=O)C[C@H]1CSCC[N@@H+]1[C@@H](c1cc(F)ccc1O)C	299.367	-0.2674	4	4	2	121.144	-2.593	0.443	80.163	-2.694	0	0	0	-0.086	0.625	-0.116	-3.011	0	0	0	0	0	0	0	0.443	0	0	-0.215	0	0	2.178	1.471	1	0	0.222	1.594
Candidates	ZINC94228158	CC[C@](C(=O)[O-])([NH2+]Cc1csc2c1cccc2)C	263.362	0.8833	5	3	1	110.449	-2.889	1.199	68.773	-2.726	1	0	0	-0.2	0.453	0.034	-2.668	0	0	0	0	0	0	0	1.014	0	0	0.565	0	0	2.299	0.404	1	0	0.371	1.472

## Sheet: k-means clustering
Variable	Observations	Obs. with missing data	Obs. without missing data	Minimum	Maximum	Mean	Std. deviation
MOL_WEIGHT	305	0	305	103.121	587.807	295.524	78.8021
LOGP	305	0	305	-5.3141	8.2691	0.676108	2.56445
#ROTATABLE_BONDS	305	0	305	1	14	5.8918	1.89131
#ACCEPTORS	305	0	305	2	6	3.31148	0.995731
#DO0RS	305	0	305	0	3	1.22623	0.49799
SURFACE_AREA	305	0	305	42.13	250.24	123.729	33.8871
Water solubility	305	0	305	-5.145	0.052	-2.79607	0.925391
Caco2 permeability	305	0	305	-0.164	1.649	0.897082	0.333175
Intestinal absorption (human)	305	0	305	30.636	100	79.7092	13.3196
Skin Permeability	305	0	305	-3.106	-2.444	-2.74511	0.0616947
P-glycoprotein substrate	305	0	305	0	1	0.331148	0.471399
P-glycoprotein I inhibitor	305	0	305	0	0	0	0
P-glycoprotein II inhibitor	305	0	305	0	1	0.160656	0.367817
VDss (human)	305	0	305	-1.695	0.911	-0.317511	0.447748
Fraction unbound (human)	305	0	305	0.001	0.953	0.459108	0.247758
BBB permeability	305	0	305	-0.847	0.534	-0.118957	0.227447
CNS permeability	305	0	305	-3.697	-1.172	-2.71532	0.557558
CYP2D6 substrate	305	0	305	0	1	0.0196721	0.139099
CYP3A4 substrate	305	0	305	0	1	0.304918	0.461129
CYP1A2 inhibitior	305	0	305	0	1	0.0131148	0.113953
CYP2C19 inhibitior	305	0	305	0	0	0	0
CYP2C9 inhibitior	305	0	305	0	1	0.00327869	0.0572598
CYP2D6 inhibitior	305	0	305	0	0	0	0
CYP3A4 inhibitior	305	0	305	0	0	0	0
Total Clearance	305	0	305	-0.219	1.321	0.693931	0.273815
Renal OCT2 substrate	305	0	305	0	1	0.00327869	0.0572598
AMES toxicity	305	0	305	0	1	0.0557377	0.229792
Max. tolerated dose (human)	305	0	305	-0.634	1.534	0.535285	0.411396
hERG I inhibitor	305	0	305	0	1	0.0163934	0.127192
hERG II inhibitor	305	0	305	0	1	0.00655738	0.0808443
Oral Rat Acute Toxicity (LD50)	305	0	305	1.26	3.191	2.16247	0.407026
Oral Rat Chronic Toxicity (LOAEL)	305	0	305	0.074	2.928	1.5153	0.586531
Hepatotoxicity	305	0	305	0	1	0.659016	0.474819
Skin Sensitisation	305	0	305	0	1	0.0229508	0.149993
<i>T.Pyriformis</i> toxicity	305	0	305	-0.225	0.788	0.262695	0.124759
Min0w toxicity	305	0	305	-2.347	4.335	1.56687	1.32317
Evolution of variances:
Variance\Classes	3	4	5
Within-class	2014.04	1829.78	1757.02
Between-classes	5537.91	5722.18	5794.94
Total	7551.96	7551.96	7551.96
k-means clustering (Number of classes = 3):
Optimization summary:
Repetition	Iteration	Initial within-class variance	Final within-class variance	ln(Determinant(W))
1	1	7476.86	2014.04	-Inf
2	1	7516.06	1922.19	-Inf
3	1	7568.11	1944.37	-Inf
4	1	7497.99	1943.27	-Inf
5	1	7562.64	1941.04	-Inf
6	1	7517.42	2224.73	-Inf
7	1	7542.28	1907.25	-Inf
8	1	7568.62	1941.04	-Inf
9	1	7588.86	2021.58	-Inf
10	1	7543.87	2014.94	-Inf
Statistics for each iteration:
Iteration	Within-class variance	Trace(W)	ln(Determinant(W))	Wilks' Lambda
0	7476.86	2.25801e+06	-Inf	0
1	2014.04	608241	-Inf	0
Variance decomposition for the optimal classification:
	Absolute	Percent
Within-class	2014.04	0.266691
Between-classes	5537.91	0.733309
Total	7551.96	1
Class centroids:
Class	MOL_WEIGHT	LOGP	#ROTATABLE_BONDS	#ACCEPTORS	#DO0RS	SURFACE_AREA	Water solubility	Caco2 permeability	Intestinal absorption (human)	Skin Permeability	P-glycoprotein substrate	P-glycoprotein I inhibitor	P-glycoprotein II inhibitor	VDss (human)	Fraction unbound (human)	BBB permeability	CNS permeability	CYP2D6 substrate	CYP3A4 substrate	CYP1A2 inhibitior	CYP2C19 inhibitior	CYP2C9 inhibitior	CYP2D6 inhibitior	CYP3A4 inhibitior	Total Clearance	Renal OCT2 substrate	AMES toxicity	Max. tolerated dose (human)	hERG I inhibitor	hERG II inhibitor	Oral Rat Acute Toxicity (LD50)	Oral Rat Chronic Toxicity (LOAEL)	Hepatotoxicity	Skin Sensitisation	<i>T.Pyriformis</i> toxicity	Min0w toxicity	Sum of weights	Within-class variance
1	404.335	4.28691	7.07692	3.20513	1.08974	171.096	-3.94932	1.07697	90.7111	-2.73236	0.897436	0	0.628205	0.218359	0.146128	0.0649231	-2.01838	0.0384615	0.897436	0.025641	0	0.0128205	0	0	0.437179	0	0.141026	0.0918846	0.0641026	0.0128205	2.66396	1.57073	0.923077	-4.55476e-17	0.305679	-0.132218	78	5603.82
2	230.7	-0.860278	5.37168	3.28319	1.29204	96.7108	-2.30368	0.883743	78.3476	-2.76909	0.0442478	0	-1.39515e-16	-0.567956	0.602885	-0.194903	-3.01104	0.00884956	0.0442478	0	0	0	0	0	0.791265	0	0.0265487	0.768681	-1.965e-18	0	1.91683	1.52002	0.530973	0.0530973	0.181124	2.26013	113	1050.66
3	285.33	-0.271531	5.59649	3.41228	1.25439	118.102	-2.49508	0.787219	73.5311	-2.73006	0.22807	0	2.72686e-17	-0.435912	0.530737	-0.169491	-2.89905	0.0175439	0.157895	0.0175439	0	0	0	0	0.773123	0.00877193	0.0263158	0.607316	0	0.00877193	2.06282	1.47268	0.605263	0.00877193	0.31414	2.04222	114	522.768
Distances between the class centroids:
	1	2	3
1	0	189.415	131.527
2	189.415	0	58.8717
3	131.527	58.8717	0
Central objects:
Class	MOL_WEIGHT	LOGP	#ROTATABLE_BONDS	#ACCEPTORS	#DO0RS	SURFACE_AREA	Water solubility	Caco2 permeability	Intestinal absorption (human)	Skin Permeability	P-glycoprotein substrate	P-glycoprotein I inhibitor	P-glycoprotein II inhibitor	VDss (human)	Fraction unbound (human)	BBB permeability	CNS permeability	CYP2D6 substrate	CYP3A4 substrate	CYP1A2 inhibitior	CYP2C19 inhibitior	CYP2C9 inhibitior	CYP2D6 inhibitior	CYP3A4 inhibitior	Total Clearance	Renal OCT2 substrate	AMES toxicity	Max. tolerated dose (human)	hERG I inhibitor	hERG II inhibitor	Oral Rat Acute Toxicity (LD50)	Oral Rat Chronic Toxicity (LOAEL)	Hepatotoxicity	Skin Sensitisation	<i>T.Pyriformis</i> toxicity	Min0w toxicity
1 (CHEMBL1642377)	403.444	5.3238	6	2	1	168.02	-4.453	1.074	90.224	-2.735	1	0	1	0.464	0.023	0.249	-1.489	0	1	0	0	0	0	0	0.095	0	0	0.057	0	0	2.974	1.629	1	0	0.288	-0.177
2 (ZINC86799585)	228.292	-1.9092	5	3	1	95.81	-2.887	0.834	77.813	-2.748	0	0	0	-0.524	0.442	-0.175	-3.151	0	0	0	0	0	0	0	0.869	0	0	1.054	0	0	1.996	1.603	0	0	0.018	3.308
3 (ZINC94622252)	281.327	0.1697	4	3	2	117.385	-2.581	0.432	76.454	-2.677	0	0	0	-0.018	0.618	-0.105	-2.97	0	0	0	0	0	0	0	0.617	0	0	-0.229	0	0	2.169	1.304	0	0	0.204	1.609
Distances between the central objects:
	1 (CHEMBL1642377)	2 (ZINC86799585)	3 (ZINC94622252)
1 (CHEMBL1642377)	0	190.069	133.093
2 (ZINC86799585)	190.069	0	57.3733
3 (ZINC94622252)	133.093	57.3733	0
Results by class:
Class	1	2	3
Objects	78	113	114
Sum of weights	78	113	114
Within-class variance	5603.82	1050.66	522.768
Minimum distance to centroid	3.90404	3.19456	5.50332
Average distance to centroid	56.2529	22.0236	20.4635
Maximum distance to centroid	200.013	138.806	54.0352
	CHEMBL1641613	CHEMBL96	ZINC93036298
	CHEMBL1642396	CHEMBL1788265	ZINC93036300
	CHEMBL1642400	CHEMBL349005	ZINC93036413
	CHEMBL1642378	CHEMBL77575	ZINC93036414
	CHEMBL1642397	CHEMBL277498	ZINC93036416
	CHEMBL1642376	ZINC85140111	ZINC93036434
	CHEMBL1642379	ZINC85140112	ZINC93036436
	CHEMBL1642384	ZINC85155191	ZINC93036508
	CHEMBL1642395	ZINC85155192	ZINC93036510
	CHEMBL1642401	ZINC94229078	ZINC94301285
	CHEMBL1642375	ZINC86799511	ZINC93959763
	CHEMBL1642394	ZINC86799548	ZINC92861144
	CHEMBL1642388	ZINC86799552	ZINC92861148
	CHEMBL1642398	ZINC86799585	ZINC37286533
	CHEMBL1642399	ZINC86799637	ZINC85706754
	CHEMBL1642381	ZINC86799678	ZINC86298265
	CHEMBL1642382	ZINC86799682	ZINC86298271
	CHEMBL1642391	ZINC86297479	ZINC86300290
	CHEMBL3398501	ZINC86297484	ZINC86300297
	CHEMBL1642374	ZINC86297857	ZINC94719203
	CHEMBL1642393	ZINC86297863	ZINC93411468
	CHEMBL77626	ZINC86297928	ZINC94615042
	CHEMBL1642386	ZINC86297935	ZINC94615068
	CHEMBL1642385	ZINC86298452	ZINC94615069
	CHEMBL1642387	ZINC86298458	ZINC94615070
	CHEMBL1642377	ZINC01587761	ZINC94615098
	CHEMBL1642367	ZINC93036969	ZINC94615100
	CHEMBL1642368	ZINC93036970	ZINC91475945
	CHEMBL1642402	ZINC93036972	ZINC91793974
	CHEMBL1642389	ZINC86300304	ZINC92266454
	CHEMBL1642364	ZINC86300308	ZINC92266460
	CHEMBL1642365	ZINC86300627	ZINC92289792
	CHEMBL3398499	ZINC86300629	ZINC92289796
	CHEMBL1642383	ZINC86300631	ZINC92303941
	CHEMBL1642390	ZINC86300728	ZINC92303943
	CHEMBL1642363	ZINC86300732	ZINC94228318
	CHEMBL1642370	ZINC86441145	ZINC94228320
	CHEMBL1642392	ZINC87310565	ZINC94622252
	CHEMBL1642373	ZINC87310566	ZINC94622253
	CHEMBL1642371	ZINC19845011	ZINC91575381
	CHEMBL1642369	ZINC94928194	ZINC94227918
	CHEMBL1642372	ZINC57218862	ZINC94228114
	CHEMBL1642403	ZINC85140183	ZINC94228438
	CHEMBL103623	ZINC85140184	ZINC94228536
	CHEMBL77287_x000D_	ZINC85155348	ZINC94228926
	CHEMBL1190271	ZINC85155349	ZINC95375231
	CHEMBL556819	ZINC86297562	ZINC00011305
	CHEMBL1196076	ZINC86299165	ZINC67740413
	CHEMBL559211	ZINC86299168	ZINC94989718
	CHEMBL536277	ZINC86299169	ZINC03028733
	CHEMBL534481	ZINC86299173	ZINC35284969
	CHEMBL557786	ZINC86299176	ZINC67727505
	CHEMBL537641	ZINC86299179	ZINC91663636
	CHEMBL553557	ZINC86299186	ZINC94228738
	CHEMBL76966	ZINC86299668	ZINC94228934
	CHEMBL558563	ZINC86299675	ZINC94228936
	CHEMBL535829	ZINC93030362	ZINC86307184
	CHEMBL76868	ZINC93030365	ZINC86307187
	CHEMBL553630	ZINC93030366	ZINC94615420
	CHEMBL74854	ZINC93030368	ZINC94615422
	CHEMBL77111	ZINC94228156	ZINC93116936
	CHEMBL538830	ZINC94293304	ZINC93116938
	CHEMBL74138	ZINC94969385	ZINC94229140
	ZINC91477140	ZINC94969386	ZINC91411759
	ZINC91477144	ZINC92633036	ZINC92267575
	ZINC91943274	ZINC92633037	ZINC94228182
	ZINC92046109	ZINC86307866	ZINC94228184
	ZINC91441369	ZINC86799577	ZINC94228688
	ZINC91680807	ZINC94841683	ZINC94995063
	ZINC03643214	ZINC21951548	ZINC91997936
	ZINC91477264	ZINC86300609	ZINC93097080
	ZINC67840571	ZINC86300613	ZINC94228350
	ZINC91563519	ZINC86301531	ZINC94228362
	ZINC19571702	ZINC86301533	ZINC94228862
	ZINC19571708	ZINC86301537	ZINC94228894
	ZINC67849904	ZINC87310347	ZINC94229100
	ZINC94228436	ZINC87310348	ZINC94614915
	ZINC92022767	ZINC86110535	ZINC94614916
		ZINC86110536	ZINC94615217
		ZINC39952141	ZINC67871738
		ZINC93037186	ZINC67491200
		ZINC93037188	ZINC55414553
		ZINC94228918	ZINC94228532
		ZINC94228920	ZINC94227942
		ZINC86305901	ZINC94228054
		ZINC87179160	ZINC67605496
		ZINC92417734	ZINC94228094
		ZINC92417735	ZINC94228096
		ZINC94228598	ZINC94228656
		ZINC94229196	ZINC92925782
		ZINC86661583	ZINC92940210
		ZINC86661585	ZINC26963329
		ZINC94615351	ZINC94229082
		ZINC94615352	ZINC72391731
		ZINC94615353	ZINC94228262
		ZINC94615354	ZINC94228726
		ZINC94969303	ZINC94229150
		ZINC94969830	ZINC94228658
		ZINC84492752	ZINC94228670
		ZINC87289876	ZINC94228858
		ZINC87289877	ZINC91950906
		ZINC37175345	ZINC67587696
		ZINC37175346	ZINC67673854
		ZINC55358967	ZINC67772213
		ZINC86300204	ZINC12157306
		ZINC87393169	ZINC12157311
		ZINC37271217	ZINC12157317
		ZINC42783578	ZINC12157321
		ZINC94228212	ZINC94228814
		ZINC94228730	ZINC35296971
		ZINC94229174	ZINC64978751
		ZINC86799411	ZINC93116889
		ZINC86799390	ZINC94622323
			ZINC94228158
Results by object:
Observation	Class	Distance to centroid
CHEMBL1641613	1	38.7293
CHEMBL1642396	1	18.1849
CHEMBL1642400	1	20.3898
CHEMBL1642378	1	57.1589
CHEMBL1642397	1	28.3473
CHEMBL1642376	1	13.0618
CHEMBL1642379	1	42.0908
CHEMBL1642384	1	38.7293
CHEMBL1642395	1	23.6863
CHEMBL1642401	1	32.1071
CHEMBL1642375	1	36.4262
CHEMBL1642394	1	42.0254
CHEMBL1642388	1	35.6788
CHEMBL1642398	1	33.746
CHEMBL1642399	1	22.0585
CHEMBL1642381	1	40.4388
CHEMBL1642382	1	15.3208
CHEMBL1642391	1	21.2649
CHEMBL3398501	1	15.9219
CHEMBL1642374	1	53.9825
CHEMBL1642393	1	25.407
CHEMBL77626	1	72.3755
CHEMBL1642386	1	38.7293
CHEMBL1642385	1	42.1305
CHEMBL1642387	1	23.6863
CHEMBL1642377	1	3.90404
CHEMBL1642367	1	57.1589
CHEMBL1642368	1	42.0908
CHEMBL1642402	1	15.0593
CHEMBL1642389	1	18.1849
CHEMBL1642364	1	36.4262
CHEMBL1642365	1	13.0618
CHEMBL3398499	1	55.66
CHEMBL1642383	1	35.6814
CHEMBL1642390	1	17.329
CHEMBL1642363	1	53.9825
CHEMBL1642370	1	40.4388
CHEMBL1642392	1	13.748
CHEMBL1642373	1	38.7293
CHEMBL1642371	1	15.3208
CHEMBL1642369	1	15.869
CHEMBL1642372	1	35.6814
CHEMBL1642403	1	53.9539
CHEMBL103623	1	74.5093
CHEMBL77287_x000D_	1	70.6682
CHEMBL1190271	1	7.26851
CHEMBL556819	1	169.166
CHEMBL1196076	1	12.9937
CHEMBL559211	1	169.18
CHEMBL536277	1	181.976
CHEMBL534481	1	200.006
CHEMBL557786	1	182.039
CHEMBL537641	1	181.996
CHEMBL553557	1	32.1289
CHEMBL76966	1	18.0876
CHEMBL558563	1	169.167
CHEMBL535829	1	32.8331
CHEMBL76868	1	16.7176
CHEMBL96	2	138.806
CHEMBL1788265	2	110.366
CHEMBL349005	2	110.366
CHEMBL553630	1	200.013
CHEMBL74854	1	31.1645
CHEMBL77575	2	110.511
CHEMBL77111	1	48.2912
CHEMBL538830	1	94.1704
CHEMBL277498	2	110.511
CHEMBL74138	1	83.9415
ZINC93036298	3	12.3599
ZINC93036300	3	12.3599
ZINC93036413	3	17.4017
ZINC93036414	3	17.4017
ZINC93036416	3	17.4017
ZINC93036434	3	17.2381
ZINC93036436	3	17.2381
ZINC93036508	3	12.5473
ZINC93036510	3	12.5473
ZINC85140111	2	17.6376
ZINC85140112	2	17.6376
ZINC85155191	2	17.6112
ZINC85155192	2	17.6112
ZINC94301285	3	17.5301
ZINC93959763	3	48.9248
ZINC94229078	2	26.1313
ZINC86799511	2	3.22361
ZINC86799548	2	4.83163
ZINC86799552	2	4.83163
ZINC86799585	2	3.19456
ZINC86799637	2	9.67891
ZINC86799678	2	5.028
ZINC86799682	2	5.028
ZINC91477140	1	107.881
ZINC91477144	1	107.881
ZINC91943274	1	62.3685
ZINC92861144	3	8.31982
ZINC92861148	3	8.31982
ZINC92046109	1	89.7273
ZINC37286533	3	12.8648
ZINC85706754	3	14.5
ZINC86297479	2	11.903
ZINC86297484	2	11.903
ZINC86297857	2	6.30211
ZINC86297863	2	6.30211
ZINC86297928	2	6.32395
ZINC86297935	2	6.32395
ZINC86298265	3	14.76
ZINC86298271	3	14.76
ZINC86298452	2	11.8901
ZINC86298458	2	11.8901
ZINC86300290	3	14.82
ZINC86300297	3	14.82
ZINC01587761	2	18.1455
ZINC93036969	2	26.2613
ZINC93036970	2	26.2613
ZINC93036972	2	26.2613
ZINC94719203	3	18.8501
ZINC86300304	2	9.61577
ZINC86300308	2	9.61577
ZINC86300627	2	11.4677
ZINC86300629	2	11.4677
ZINC86300631	2	11.4677
ZINC86300728	2	9.30444
ZINC86300732	2	9.30444
ZINC86441145	2	11.7874
ZINC87310565	2	14.6977
ZINC87310566	2	14.6977
ZINC19845011	2	27.3461
ZINC93411468	3	24.0829
ZINC94928194	2	21.2755
ZINC57218862	2	81.9355
ZINC94615042	3	8.57923
ZINC94615068	3	9.05624
ZINC94615069	3	9.05624
ZINC94615070	3	9.05624
ZINC94615098	3	9.6666
ZINC94615100	3	9.6666
ZINC85140183	2	4.9546
ZINC85140184	2	4.9546
ZINC85155348	2	4.85084
ZINC85155349	2	4.85084
ZINC86297562	2	9.06419
ZINC86299165	2	15.5858
ZINC86299168	2	15.5858
ZINC86299169	2	15.5858
ZINC86299173	2	15.5858
ZINC86299176	2	9.73363
ZINC86299179	2	9.73363
ZINC86299186	2	9.73363
ZINC86299668	2	8.6706
ZINC86299675	2	8.6706
ZINC93030362	2	11.1621
ZINC93030365	2	11.1621
ZINC93030366	2	11.1621
ZINC93030368	2	11.1621
ZINC94228156	2	27.7956
ZINC94293304	2	18.4176
ZINC94969385	2	30.3021
ZINC94969386	2	30.3021
ZINC91441369	1	53.4208
ZINC91475945	3	25.5769
ZINC91793974	3	10.2615
ZINC92266454	3	6.94975
ZINC92266460	3	6.94975
ZINC92289792	3	6.94593
ZINC92289796	3	6.94593
ZINC92303941	3	22.6807
ZINC92303943	3	22.6807
ZINC94228318	3	22.5745
ZINC94228320	3	22.5745
ZINC94622252	3	5.50332
ZINC94622253	3	5.50332
ZINC92633036	2	25.1238
ZINC92633037	2	25.1238
ZINC86307866	2	18.3976
ZINC86799577	2	18.1086
ZINC94841683	2	8.4472
ZINC91575381	3	25.0687
ZINC94227918	3	39.2287
ZINC94228114	3	15.6322
ZINC94228438	3	16.9484
ZINC94228536	3	17.0198
ZINC94228926	3	31.3183
ZINC91680807	1	89.1648
ZINC95375231	3	10.4855
ZINC00011305	3	16.8457
ZINC67740413	3	14.583
ZINC94989718	3	17.2362
ZINC03028733	3	27.7132
ZINC21951548	2	15.2877
ZINC35284969	3	18.1546
ZINC67727505	3	30.8225
ZINC91663636	3	17.4181
ZINC94228738	3	28.0655
ZINC94228934	3	32.9003
ZINC94228936	3	32.9003
ZINC86300609	2	4.55748
ZINC86300613	2	4.55748
ZINC86301531	2	11.6086
ZINC86301533	2	11.6086
ZINC86301537	2	11.6086
ZINC86307184	3	27.7299
ZINC86307187	3	27.7299
ZINC87310347	2	4.86014
ZINC87310348	2	4.86014
ZINC03643214	1	70.8026
ZINC94615420	3	20.8039
ZINC94615422	3	20.8039
ZINC93116936	3	10.5275
ZINC93116938	3	10.5275
ZINC94229140	3	13.989
ZINC86110535	2	5.18757
ZINC86110536	2	5.18757
ZINC39952141	2	37.4647
ZINC91411759	3	22.5346
ZINC91477264	1	75.4294
ZINC92267575	3	20.953
ZINC93037186	2	21.5403
ZINC93037188	2	21.5403
ZINC94228182	3	20.9968
ZINC94228184	3	20.9968
ZINC94228918	2	21.9994
ZINC94228920	2	21.9994
ZINC67840571	1	29.4794
ZINC94228688	3	18.8445
ZINC94995063	3	12.4275
ZINC91563519	1	39.5743
ZINC19571702	1	35.0299
ZINC19571708	1	35.0252
ZINC67849904	1	80.9561
ZINC86305901	2	34.2024
ZINC87179160	2	13.1923
ZINC91997936	3	21.5725
ZINC92417734	2	12.9134
ZINC92417735	2	12.9134
ZINC93097080	3	20.781
ZINC94228350	3	27.0811
ZINC94228362	3	18.8478
ZINC94228436	1	81.4086
ZINC94228598	2	28.2721
ZINC94228862	3	27.0811
ZINC94228894	3	34.561
ZINC94229100	3	18.8478
ZINC94229196	2	43.9031
ZINC94614915	3	14.3266
ZINC94614916	3	14.3266
ZINC94615217	3	10.1662
ZINC92022767	1	59.2987
ZINC67871738	3	54.0352
ZINC67491200	3	14.8943
ZINC55414553	3	20.1756
ZINC94228532	3	10.7839
ZINC94227942	3	25.5747
ZINC94228054	3	25.5762
ZINC86661583	2	48.4088
ZINC86661585	2	48.4088
ZINC94615351	2	26.7261
ZINC94615352	2	26.7261
ZINC94615353	2	26.7261
ZINC94615354	2	26.7261
ZINC94969303	2	28.1793
ZINC94969830	2	26.0986
ZINC84492752	2	11.0652
ZINC87289876	2	36.2924
ZINC87289877	2	36.2924
ZINC67605496	3	19.8981
ZINC94228094	3	27.8722
ZINC94228096	3	27.8722
ZINC94228656	3	32.3952
ZINC92925782	3	41.8528
ZINC92940210	3	40.5283
ZINC26963329	3	25.5894
ZINC94229082	3	28.5108
ZINC37175345	2	23.2659
ZINC37175346	2	23.2659
ZINC55358967	2	7.12054
ZINC86300204	2	10.4167
ZINC87393169	2	14.9497
ZINC72391731	3	19.6066
ZINC94228262	3	6.86308
ZINC94228726	3	9.96711
ZINC94229150	3	45.8314
ZINC37271217	2	23.1255
ZINC42783578	2	27.3706
ZINC94228212	2	38.1964
ZINC94228658	3	45.6435
ZINC94228670	3	22.4757
ZINC94228730	2	35.7215
ZINC94228858	3	35.9524
ZINC94229174	2	30.2986
ZINC91950906	3	49.427
ZINC67587696	3	24.5751
ZINC67673854	3	25.3517
ZINC67772213	3	24.3295
ZINC86799411	2	29.807
ZINC12157306	3	23.3445
ZINC12157311	3	23.3445
ZINC12157317	3	23.3596
ZINC12157321	3	23.3596
ZINC94228814	3	9.78274
ZINC35296971	3	26.6083
ZINC86799390	2	23.236
ZINC64978751	3	22.8247
ZINC93116889	3	16.7405
ZINC94622323	3	15.9764
ZINC94228158	3	23.8446
