# Supplementary material for: In Silico Selection of GAT-1 Inhibitors
Source: Pharmaceuticals (Basel). 2026 Jun 29;19(7):1011. doi: 10.3390/ph19071011 (PMC13416032; doi:10.3390/ph19071011)
Supplement: Supplementary file 1 [file pharmaceuticals-19-01011-s001.zip › TableS2_top_final_candidates.csv]

name	final_rank	final_score	PRank_dock	PRank_gain	dock_ensemble_weighted	gain_mean	stable_candidate	final_rank__clean	final_rank__best	final_rank__topN	rank_mean	rank_std	rank_range
ZINC03643214	1	1.0	1.0	1.0	1.0	0.180883809	True	1	1	1	1.0	0.0	0
ZINC19571708	2	0.9936440677966102	0.9915254237288136	0.9957627118644068	0.9915254237288136	0.153837298	True	2	3	2	2.333333333333333	0.5773502691896258	1
ZINC19571702	3	0.989406779661017	0.9872881355932204	0.9915254237288136	0.9872881355932204	0.151276953	True	6	2	3	3.6666666666666665	2.081665999466133	4
ZINC67840571	4	0.9872881355932204	0.9957627118644068	0.9788135593220338	0.9957627118644068	0.007573456	True	3	4	4	3.6666666666666665	0.5773502691896258	1
ZINC91563519	5	0.978813559322034	0.9703389830508474	0.9872881355932204	0.965042372881356	0.056197907	True	4	5	5	4.666666666666667	0.5773502691896258	1
ZINC12157317	6	0.9565677966101696	0.9491525423728814	0.9639830508474576	0.9438559322033898	-0.002823823	True	5	6	6	5.666666666666667	0.5773502691896258	1
ZINC12157306	7	0.9523305084745765	0.9576271186440678	0.9470338983050848	0.9523305084745765	-0.009373262	True	7	7	7	7.0	0.0	0
ZINC72391731	8	0.951271186440678	0.9745762711864406	0.9279661016949152	0.9661016949152542	-0.029635465	True	8	9	8	8.333333333333334	0.5773502691896257	1
ZINC12157321	9	0.9502118644067796	0.9364406779661016	0.9639830508474576	0.9290254237288136	-0.002823823	True	9	8	9	8.666666666666666	0.5773502691896257	1
ZINC12157311	10	0.9459745762711864	0.9449152542372882	0.9470338983050848	0.9406779661016949	-0.009373262	True	10	11	10	10.333333333333334	0.5773502691896257	1
ZINC67871738	11	0.930084745762712	0.9830508474576272	0.8771186440677966	0.978813559322034	-0.061584171	True	12	13	11	12.0	1.0	2
ZINC67849904	12	0.9194915254237288	0.940677966101695	0.8983050847457628	0.9332627118644068	-0.048557405	True	15	12	12	13.0	1.7320508075688772	3
ZINC91441369	13	0.9173728813559322	0.9279661016949152	0.9067796610169492	0.909957627118644	-0.04552575	True	13	15	13	13.666666666666666	1.1547005383792517	2
ZINC94228738	14	0.9173728813559322	0.9194915254237288	0.9152542372881356	0.8940677966101696	-0.03792708	True	18	10	14	14.0	4.0	8
ZINC67605496	15	0.913135593220339	0.961864406779661	0.864406779661017	0.961864406779661	-0.067826546	True	16	16	15	15.666666666666666	0.5773502691896257	1
ZINC92022767	16	0.913135593220339	0.8432203389830508	0.9830508474576272	0.8326271186440678	0.013966092	True	11	14	16	13.666666666666666	2.516611478423584	5
ZINC67772213	17	0.9088983050847456	0.9788135593220338	0.8389830508474576	0.972457627118644	-0.072276033	True	17	17	17	17.0	0.0	0
ZINC55414553	18	0.9067796610169492	0.8898305084745762	0.923728813559322	0.8622881355932204	-0.034157572	True	14	19	18	17.0	2.6457513110645907	5
ZINC91943274	19	0.8919491525423728	0.923728813559322	0.8601694915254238	0.8951271186440678	-0.06794006	True	20	23	19	20.666666666666668	2.081665999466133	4
ZINC67727505	20	0.8792372881355932	0.9661016949152542	0.7923728813559322	0.9629237288135594	-0.08224047	True	21	20	20	20.33333333333333	0.5773502691896258	1
