# Supplementary material for: In Silico Selection of GAT-1 Inhibitors
Source: Pharmaceuticals (Basel). 2026 Jun 29;19(7):1011. doi: 10.3390/ph19071011 (PMC13416032; doi:10.3390/ph19071011)
Supplement: Supplementary file 1 [file pharmaceuticals-19-01011-s001.zip › TableS3_final_candidate_ranking_full.csv]

name	dock_ensemble_weighted	dock_ensemble_rank	gain_mean	PRank_dock	PRank_gain	final_score_base	dock_stability_penalty	final_score	final_rank
ZINC03643214	1.0	1	0.180883809	1.0	1.0	1.0	0.0	1.0	1
ZINC19571708	0.9915254237288136	3	0.153837298	0.9915254237288136	0.9957627118644068	0.9936440677966102	0.0	0.9936440677966102	2
ZINC19571702	0.9872881355932204	4	0.151276953	0.9872881355932204	0.9915254237288136	0.989406779661017	0.0	0.989406779661017	3
ZINC67840571	0.9957627118644068	2	0.007573456	0.9957627118644068	0.9788135593220338	0.9872881355932204	0.0	0.9872881355932204	4
ZINC91563519	0.965042372881356	8	0.056197907	0.9703389830508474	0.9872881355932204	0.978813559322034	0.0	0.978813559322034	5
ZINC12157317	0.9438559322033898	13	-0.002823823	0.9491525423728814	0.9639830508474576	0.9565677966101696	0.0	0.9565677966101696	6
ZINC12157306	0.9523305084745765	11	-0.009373262	0.9576271186440678	0.9470338983050848	0.9523305084745763	0.0	0.9523305084745763	7
ZINC72391731	0.9661016949152542	7	-0.029635465	0.9745762711864406	0.9279661016949152	0.951271186440678	0.0	0.951271186440678	8
ZINC12157321	0.9290254237288136	16	-0.002823823	0.9364406779661016	0.9639830508474576	0.9502118644067796	0.0	0.9502118644067796	9
ZINC12157311	0.9406779661016949	14	-0.009373262	0.9449152542372882	0.9470338983050848	0.9459745762711864	0.0	0.9459745762711864	10
ZINC67871738	0.978813559322034	5	-0.061584171	0.9830508474576272	0.8771186440677966	0.9300847457627119	0.0	0.9300847457627119	11
ZINC67849904	0.9332627118644068	15	-0.048557405	0.940677966101695	0.8983050847457628	0.9194915254237288	0.0	0.9194915254237288	12
ZINC91441369	0.909957627118644	18	-0.04552575	0.9279661016949152	0.9067796610169492	0.9173728813559322	0.0	0.9173728813559322	13
ZINC94228738	0.8940677966101696	20	-0.03792708	0.9194915254237288	0.9152542372881356	0.9173728813559322	0.0	0.9173728813559322	14
ZINC67605496	0.961864406779661	10	-0.067826546	0.961864406779661	0.864406779661017	0.913135593220339	0.0	0.913135593220339	15
ZINC92022767	0.8326271186440678	38	0.013966092	0.8432203389830508	0.9830508474576272	0.913135593220339	0.0	0.913135593220339	16
ZINC67772213	0.972457627118644	6	-0.072276033	0.9788135593220338	0.8389830508474576	0.9088983050847457	0.0	0.9088983050847457	17
ZINC55414553	0.8622881355932204	27	-0.034157572	0.8898305084745762	0.923728813559322	0.9067796610169492	0.0	0.9067796610169492	18
ZINC91943274	0.8951271186440678	19	-0.06794006	0.923728813559322	0.8601694915254238	0.8919491525423728	0.0	0.8919491525423728	19
ZINC67727505	0.9629237288135594	9	-0.08224047	0.9661016949152542	0.7923728813559322	0.8792372881355932	0.0	0.8792372881355932	20
ZINC94622253	0.7923728813559322	52	-0.0010605	0.7838983050847458	0.972457627118644	0.8781779661016949	0.0	0.8781779661016949	21
ZINC67673854	0.885593220338983	23	-0.070988858	0.9067796610169492	0.8432203389830508	0.875	0.0	0.875	22
ZINC93036510	0.8930084745762712	21	-0.07541903	0.9152542372881356	0.8283898305084746	0.8718220338983051	0.0	0.8718220338983051	23
ZINC94227918	0.7976694915254237	48	-0.036351732	0.8008474576271186	0.9194915254237288	0.8601694915254237	0.0	0.8601694915254237	24
ZINC94228858	0.8305084745762712	40	-0.061271182	0.8347457627118644	0.8813559322033898	0.8580508474576272	0.0	0.8580508474576272	25
ZINC67587696	0.875	25	-0.075929048	0.8961864406779662	0.8177966101694916	0.8569915254237288	0.0	0.8569915254237288	26
ZINC94622252	0.7404661016949152	65	-0.0010605	0.7288135593220338	0.972457627118644	0.8506355932203389	0.0	0.8506355932203389	27
ZINC93036300	0.8569915254237288	29	-0.081820232	0.8813559322033898	0.798728813559322	0.840042372881356	0.0	0.840042372881356	28
ZINC93036508	0.8315677966101696	39	-0.07541903	0.8389830508474576	0.8283898305084746	0.833686440677966	0.0	0.833686440677966	29
ZINC94228436	0.798728813559322	46	-0.06921825	0.809322033898305	0.8516949152542372	0.8305084745762712	0.0	0.8305084745762712	30
ZINC67491200	0.7627118644067796	56	-0.054530804	0.7669491525423728	0.8898305084745762	0.8283898305084745	0.0	0.8283898305084745	31
ZINC93036298	0.8347457627118644	37	-0.081820232	0.847457627118644	0.798728813559322	0.823093220338983	0.0	0.823093220338983	32
ZINC94228438	0.7510593220338984	61	-0.049543791	0.7478813559322034	0.8940677966101694	0.8209745762711864	0.0	0.8209745762711864	33
ZINC94229100	0.8495762711864407	33	-0.085483485	0.864406779661017	0.7711864406779662	0.8177966101694916	0.0	0.8177966101694916	34
ZINC94228670	0.739406779661017	67	-0.041561894	0.722457627118644	0.9110169491525424	0.8167372881355932	0.0	0.8167372881355932	35
ZINC94622323	0.666313559322034	80	-0.009187366	0.6652542372881356	0.9533898305084746	0.8093220338983051	0.0	0.8093220338983051	36
ZINC93116889	0.7510593220338984	60	-0.066529358	0.7478813559322034	0.8686440677966102	0.8082627118644068	0.0	0.8082627118644068	37
ZINC95375231	0.8177966101694916	42	-0.082364272	0.826271186440678	0.788135593220339	0.8072033898305084	0.0	0.8072033898305084	38
ZINC94301285	0.6843220338983051	76	-0.046998713	0.6822033898305084	0.902542372881356	0.7923728813559322	0.0	0.7923728813559322	39
ZINC91950906	0.646186440677966	85	-0.018757596	0.6440677966101694	0.940677966101695	0.7923728813559322	0.0	0.7923728813559322	40
ZINC94228096	0.8580508474576272	28	-0.101511451	0.885593220338983	0.6927966101694916	0.7891949152542372	0.0	0.7891949152542372	41
ZINC93116936	0.9205508474576272	17	-0.10866642	0.9322033898305084	0.6419491525423728	0.7870762711864406	0.0	0.7870762711864406	42
ZINC93036413	0.8834745762711864	24	-0.103837755	0.902542372881356	0.6652542372881356	0.7838983050847458	0.0	0.7838983050847458	43
ZINC94229140	0.8199152542372882	41	-0.096513186	0.8305084745762712	0.7330508474576272	0.7817796610169492	0.0	0.7817796610169492	44
ZINC93411468	0.7372881355932204	69	-0.070023965	0.711864406779661	0.847457627118644	0.7796610169491525	0.0	0.7796610169491525	45
ZINC94228362	0.7955508474576272	50	-0.086028526	0.7902542372881356	0.7669491525423728	0.7786016949152542	0.0	0.7786016949152542	46
ZINC94228658	0.739406779661017	66	-0.075555434	0.722457627118644	0.8220338983050848	0.7722457627118644	0.0	0.7722457627118644	47
ZINC92925782	0.611228813559322	94	-0.02348519	0.6059322033898306	0.9364406779661016	0.771186440677966	0.0	0.771186440677966	48
ZINC94228814	0.9502118644067796	12	-0.115706318	0.9533898305084746	0.576271186440678	0.7648305084745763	0.0	0.7648305084745763	49
ZINC94228094	0.8167372881355932	44	-0.101511451	0.8199152542372882	0.6927966101694916	0.7563559322033899	0.0	0.7563559322033899	50
ZINC92940210	0.5233050847457628	108	-0.008442622	0.5466101694915254	0.9576271186440678	0.7521186440677966	0.0	0.7521186440677966	51
ZINC93116938	0.8442796610169492	34	-0.10866642	0.8601694915254238	0.6419491525423728	0.7510593220338984	0.0	0.7510593220338984	52
ZINC91575381	0.5529661016949152	105	-0.028065835	0.559322033898305	0.9322033898305084	0.7457627118644068	0.0	0.7457627118644068	53
ZINC93036416	0.8167372881355932	43	-0.103837755	0.8199152542372882	0.6652542372881356	0.7425847457627119	0.0	0.7425847457627119	54
ZINC93036436	0.8559322033898304	30	-0.111870232	0.8771186440677966	0.6038135593220338	0.7404661016949152	0.0	0.7404661016949152	55
ZINC93036434	0.850635593220339	32	-0.111870232	0.8707627118644068	0.6038135593220338	0.7372881355932204	0.0	0.7372881355932204	56
ZINC93036414	0.7966101694915254	49	-0.103837755	0.7966101694915254	0.6652542372881356	0.7309322033898304	0.0	0.7309322033898304	57
ZINC00011305	0.6832627118644068	77	-0.082902889	0.6779661016949152	0.7754237288135594	0.7266949152542372	0.0	0.7266949152542372	58
ZINC94228656	0.7955508474576272	51	-0.104324883	0.7902542372881356	0.6567796610169492	0.7235169491525424	0.0	0.7235169491525424	59
ZINC94995063	0.6207627118644068	88	-0.079162034	0.6313559322033898	0.8135593220338984	0.722457627118644	0.0	0.722457627118644	60
ZINC94228936	0.7383474576271186	68	-0.09655747	0.7161016949152542	0.7266949152542372	0.7213983050847457	0.0	0.7213983050847457	61
ZINC94228934	0.6875	75	-0.09655747	0.6864406779661016	0.7266949152542372	0.7065677966101694	0.0	0.7065677966101694	62
ZINC94228730	0.7743644067796611	54	-0.108981077	0.7754237288135594	0.6313559322033898	0.7033898305084746	0.0	0.7033898305084746	63
ZINC92046109	0.652542372881356	83	-0.095898427	0.652542372881356	0.7372881355932204	0.6949152542372882	0.0	0.6949152542372882	64
ZINC91477264	0.5169491525423728	111	-0.068783859	0.5338983050847458	0.8559322033898306	0.6949152542372882	0.0	0.6949152542372882	65
ZINC94228862	0.7192796610169492	71	-0.102645929	0.7033898305084746	0.6779661016949152	0.6906779661016949	0.0	0.6906779661016949	66
ZINC91477140	0.6165254237288136	90	-0.087613796	0.6207627118644068	0.760593220338983	0.6906779661016949	0.0	0.6906779661016949	67
ZINC94228350	0.7584745762711864	59	-0.10975678	0.7542372881355932	0.6228813559322034	0.6885593220338984	0.0	0.6885593220338984	68
ZINC91680807	0.4830508474576271	119	-0.065304593	0.5	0.8728813559322034	0.6864406779661016	0.0	0.6864406779661016	69
ZINC94228532	0.7976694915254238	47	-0.121641561	0.8050847457627118	0.5338983050847458	0.6694915254237288	0.0	0.6694915254237288	70
ZINC91477144	0.5688559322033898	101	-0.087613796	0.576271186440678	0.760593220338983	0.6684322033898304	0.0	0.6684322033898304	71
ZINC91475945	0.5360169491525424	107	-0.087887828	0.5508474576271186	0.7542372881355932	0.652542372881356	0.0	0.652542372881356	72
ZINC94228054	0.850635593220339	31	-0.136947401	0.8707627118644068	0.4110169491525424	0.6408898305084746	0.0	0.6408898305084746	73
ZINC67740413	0.6779661016949152	79	-0.111327785	0.6694915254237288	0.6101694915254238	0.6398305084745763	0.0	0.6398305084745763	74
ZINC94228212	0.6800847457627119	78	-0.112657259	0.673728813559322	0.597457627118644	0.635593220338983	0.0	0.635593220338983	75
ZINC94229174	0.6218220338983051	87	-0.109357502	0.635593220338983	0.6271186440677966	0.6313559322033898	0.0	0.6313559322033898	76
ZINC94841683	0.6186440677966102	89	-0.108876629	0.6271186440677966	0.635593220338983	0.6313559322033898	0.0	0.6313559322033898	77
ZINC94229150	0.6133474576271187	92	-0.108051734	0.6122881355932204	0.6483050847457628	0.6302966101694916	0.0	0.6302966101694916	78
ZINC94228894	0.7595338983050848	57	-0.129453858	0.760593220338983	0.4788135593220339	0.6197033898305084	0.0	0.6197033898305084	79
ZINC94229082	0.8358050847457628	36	-0.142695597	0.8516949152542372	0.3813559322033898	0.6165254237288136	0.0	0.6165254237288136	80
ZINC94989718	0.5190677966101696	110	-0.103063464	0.538135593220339	0.673728813559322	0.6059322033898304	0.0	0.6059322033898304	81
ZINC94227942	0.8082627118644068	45	-0.142454292	0.8135593220338984	0.3940677966101695	0.603813559322034	0.0	0.603813559322034	82
ZINC91793974	0.4682203389830508	121	-0.098038668	0.4915254237288136	0.7161016949152542	0.603813559322034	0.0	0.603813559322034	83
ZINC94293304	0.75	62	-0.132873972	0.7415254237288136	0.4533898305084746	0.597457627118644	0.0	0.597457627118644	84
ZINC19845011	0.6504237288135593	84	-0.119013515	0.6483050847457628	0.5466101694915254	0.597457627118644	0.0	0.597457627118644	85
ZINC92266460	0.875	26	-0.155032477	0.8961864406779662	0.2817796610169492	0.5889830508474576	0.0	0.5889830508474576	86
ZINC86297928	0.4661016949152542	123	-0.102194291	0.4830508474576271	0.684322033898305	0.583686440677966	0.0	0.583686440677966	87
ZINC92633037	0.6165254237288136	91	-0.123947485	0.6207627118644068	0.5233050847457628	0.5720338983050848	0.0	0.5720338983050848	88
ZINC91663636	0.5550847457627118	104	-0.115391605	0.5635593220338984	0.5805084745762712	0.5720338983050848	0.0	0.5720338983050848	89
ZINC55358967	0.3622881355932203	147	-0.091969022	0.3813559322033898	0.7457627118644068	0.5635593220338984	0.0	0.5635593220338984	90
ZINC35284969	0.2192796610169491	186	-0.056417527	0.21610169491525424	0.885593220338983	0.5508474576271186	0.0	0.5508474576271186	91
ZINC93036969	0.4841101694915254	118	-0.113594047	0.5063559322033898	0.5889830508474576	0.5476694915254237	0.0	0.5476694915254237	92
ZINC37286533	0.361228813559322	148	-0.097844866	0.375	0.7203389830508474	0.5476694915254237	0.0	0.5476694915254237	93
ZINC94228536	0.4947033898305085	114	-0.116871897	0.5211864406779662	0.5677966101694916	0.5444915254237288	0.0	0.5444915254237288	94
ZINC64978751	0.2680084745762712	177	-0.075312068	0.2542372881355932	0.8347457627118644	0.5444915254237288	0.0	0.5444915254237288	95
ZINC35296971	0.2838983050847458	175	-0.080579168	0.2627118644067797	0.809322033898305	0.5360169491525424	0.0	0.5360169491525424	96
ZINC94228926	0.590042372881356	97	-0.129550012	0.5953389830508474	0.4703389830508475	0.5328389830508474	0.0	0.5328389830508474	97
ZINC93036970	0.4533898305084746	127	-0.113594047	0.4661016949152542	0.5889830508474576	0.527542372881356	0.0	0.527542372881356	98
ZINC92633036	0.513771186440678	112	-0.123947485	0.5296610169491526	0.5233050847457628	0.5264830508474576	0.0	0.5264830508474576	99
ZINC94228726	0.5572033898305084	103	-0.128349276	0.5677966101694916	0.4830508474576271	0.5254237288135594	0.0	0.5254237288135594	100
ZINC93097080	0.3283898305084746	159	-0.098575194	0.3305084745762712	0.711864406779661	0.521186440677966	0.0	0.521186440677966	101
ZINC93037186	0.7817796610169492	53	-0.155600268	0.7796610169491526	0.2563559322033898	0.5180084745762712	0.0	0.5180084745762712	102
ZINC92267575	0.4650423728813559	125	-0.118249907	0.4766949152542373	0.5550847457627118	0.5158898305084746	0.0	0.5158898305084746	103
ZINC93036972	0.4216101694915254	134	-0.113594047	0.4364406779661017	0.5889830508474576	0.5127118644067796	0.0	0.5127118644067796	104
ZINC01587761	0.3061440677966102	170	-0.09340864	0.2838983050847458	0.7415254237288136	0.5127118644067796	0.0	0.5127118644067796	105
ZINC26963329	0.521186440677966	109	-0.129492493	0.5423728813559322	0.4745762711864407	0.5084745762711864	0.0	0.5084745762711864	106
ZINC42783578	0.5444915254237288	106	-0.130100969	0.5550847457627118	0.4576271186440678	0.5063559322033898	0.0	0.5063559322033898	107
ZINC92289796	0.7489406779661016	63	-0.155280705	0.7372881355932204	0.2733050847457627	0.5052966101694916	0.0	0.5052966101694916	108
ZINC21951548	0.2108050847457627	190	-0.081279001	0.19703389830508475	0.8050847457627118	0.5010593220338982	0.0	0.5010593220338982	109
ZINC92861144	0.7680084745762712	55	-0.157340156	0.7711864406779662	0.2266949152542373	0.49894067796610175	0.0	0.49894067796610175	110
ZINC93037188	0.7425847457627119	64	-0.155600268	0.7330508474576272	0.2563559322033898	0.4947033898305085	0.0	0.4947033898305085	111
ZINC94228320	0.8908898305084746	22	-0.180949958	0.9110169491525424	0.05296610169491525	0.4819915254237288	0.0	0.4819915254237288	112
ZINC86297857	0.448093220338983	128	-0.12688746	0.461864406779661	0.4936440677966102	0.4777542372881356	0.0	0.4777542372881356	113
ZINC91411759	0.2108050847457627	191	-0.090603631	0.19703389830508475	0.75	0.4735169491525424	0.0	0.4735169491525424	114
ZINC92303943	0.7033898305084746	72	-0.15561961	0.6970338983050848	0.2478813559322034	0.4724576271186441	0.0	0.4724576271186441	115
ZINC92303941	0.7033898305084746	73	-0.15561961	0.6970338983050848	0.2478813559322034	0.4724576271186441	0.0	0.4724576271186441	116
ZINC92266454	0.6546610169491526	82	-0.155032477	0.6567796610169492	0.2817796610169492	0.4692796610169492	0.0	0.4692796610169492	117
ZINC92417735	0.4947033898305084	115	-0.136703792	0.5169491525423728	0.4216101694915254	0.4692796610169491	0.0	0.4692796610169491	118
ZINC94228114	0.590042372881356	96	-0.147446462	0.5953389830508474	0.3389830508474576	0.4671610169491525	0.0	0.4671610169491525	119
ZINC86297935	0.2531779661016949	179	-0.102194291	0.24364406779661016	0.684322033898305	0.4639830508474576	0.0	0.4639830508474576	120
ZINC94228262	0.4735169491525424	120	-0.136421448	0.4957627118644068	0.4279661016949153	0.461864406779661	0.0	0.461864406779661	121
ZINC94228318	0.8389830508474576	35	-0.180949958	0.8559322033898306	0.05296610169491525	0.4544491525423729	0.0	0.4544491525423729	122
ZINC86307184	0.3961864406779661	141	-0.12666588	0.4067796610169492	0.5021186440677966	0.4544491525423729	0.0	0.4544491525423729	123
ZINC87179160	0.4841101694915254	117	-0.138620486	0.5063559322033898	0.4025423728813559	0.45444915254237284	0.0	0.45444915254237284	124
ZINC86300290	0.3760593220338983	145	-0.125502013	0.3919491525423729	0.510593220338983	0.451271186440678	0.0	0.451271186440678	125
ZINC92861148	0.6557203389830508	81	-0.157340156	0.6610169491525424	0.2266949152542373	0.4438559322033898	0.0	0.4438559322033898	126
ZINC86300297	0.3559322033898305	151	-0.125502013	0.3644067796610169	0.510593220338983	0.4375	0.0	0.4375	127
ZINC94228158	0.722457627118644	70	-0.168001956	0.7076271186440678	0.15254237288135594	0.4300847457627119	0.0	0.4300847457627119	128
ZINC92289792	0.5879237288135594	98	-0.155280705	0.586864406779661	0.2733050847457627	0.43008474576271183	0.0	0.43008474576271183	129
ZINC39952141	0.3983050847457627	140	-0.133728377	0.413135593220339	0.4406779661016949	0.426906779661017	0.0	0.426906779661017	130
ZINC94615100	0.4650423728813559	124	-0.142875223	0.4766949152542373	0.375	0.4258474576271186	0.0	0.4258474576271186	131
ZINC94615217	0.4322033898305084	132	-0.137943507	0.4449152542372881	0.4067796610169492	0.4258474576271186	0.0	0.4258474576271186	132
ZINC86298265	0.3728813559322034	146	-0.129915769	0.3855932203389831	0.4639830508474576	0.4247881355932204	0.0	0.4247881355932204	133
ZINC03028733	0.1959745762711864	193	-0.107358393	0.1864406779661017	0.652542372881356	0.4194915254237288	0.0	0.4194915254237288	134
ZINC86297863	0.3463983050847458	157	-0.12688746	0.3389830508474576	0.4936440677966102	0.4163135593220339	0.0	0.4163135593220339	135
ZINC94615070	0.4608050847457627	126	-0.145121601	0.4703389830508475	0.3601694915254237	0.4152542372881356	0.0	0.4152542372881356	136
ZINC94228920	0.7595338983050848	58	-0.179834819	0.760593220338983	0.0614406779661017	0.4110169491525424	0.0	0.4110169491525424	137
ZINC86298271	0.3474576271186441	154	-0.129915769	0.3516949152542373	0.4639830508474576	0.4078389830508474	0.0	0.4078389830508474	138
ZINC86661583	0.0233050847457627	231	-0.082812847	0.025423728813559324	0.7817796610169492	0.40360169491525427	0.0	0.40360169491525427	139
ZINC86661585	0.0158898305084745	234	-0.082812847	0.01059322033898305	0.7817796610169492	0.3961864406779661	0.0	0.3961864406779661	140
ZINC93030365	0.5858050847457628	100	-0.158263304	0.5805084745762712	0.2055084745762712	0.3930084745762712	0.0	0.3930084745762712	141
ZINC85706754	0.2404661016949152	182	-0.118272344	0.2330508474576271	0.5508474576271186	0.39194915254237284	0.0	0.39194915254237284	142
ZINC85140112	0.0932203389830508	219	-0.099888999	0.07838983050847458	0.701271186440678	0.3898305084745763	0.0	0.3898305084745763	143
ZINC37271217	0.3834745762711864	142	-0.144939159	0.4025423728813559	0.3686440677966102	0.385593220338983	0.0	0.385593220338983	144
ZINC94228598	0.6101694915254237	95	-0.16515763	0.6016949152542372	0.1652542372881356	0.3834745762711864	0.0	0.3834745762711864	145
ZINC94228184	0.7023305084745763	74	-0.179224156	0.690677966101695	0.07415254237288135	0.38241525423728817	0.0	0.38241525423728817	146
ZINC85140111	0.0720338983050847	222	-0.099888999	0.0635593220338983	0.701271186440678	0.38241525423728817	0.0	0.38241525423728817	147
ZINC86799548	0.3177966101694915	163	-0.132965069	0.3156779661016949	0.4470338983050847	0.3813559322033898	0.0	0.3813559322033898	148
ZINC94928194	0.4247881355932204	133	-0.151409375	0.4406779661016949	0.3177966101694915	0.3792372881355932	0.0	0.3792372881355932	149
ZINC94615042	0.236228813559322	183	-0.123616588	0.2288135593220339	0.5296610169491526	0.3792372881355932	0.0	0.3792372881355932	150
ZINC94614915	0.4067796610169492	138	-0.148937443	0.4216101694915254	0.3241525423728814	0.3728813559322034	0.0	0.3728813559322034	151
ZINC86799552	0.3093220338983051	166	-0.132965069	0.298728813559322	0.4470338983050847	0.3728813559322034	0.0	0.3728813559322034	152
ZINC84492752	0.347457627118644	155	-0.140512678	0.3453389830508475	0.3983050847457627	0.3718220338983051	0.0	0.3718220338983051	153
ZINC94229196	0.3146186440677966	165	-0.136030446	0.3072033898305085	0.4322033898305085	0.3697033898305085	0.0	0.3697033898305085	154
ZINC93959763	0.0264830508474576	230	-0.098894349	0.03177966101694915	0.7076271186440678	0.3697033898305085	0.0	0.3697033898305085	155
ZINC86299186	0.4671610169491526	122	-0.156734411	0.4872881355932203	0.23728813559322035	0.3622881355932203	0.0	0.3622881355932203	156
ZINC86299668	0.4163135593220339	136	-0.154611081	0.4300847457627119	0.2902542372881356	0.36016949152542377	0.0	0.36016949152542377	157
ZINC94719203	0.4353813559322034	130	-0.155598771	0.4533898305084746	0.2627118644067797	0.35805084745762716	0.0	0.35805084745762716	158
ZINC91997936	0.163135593220339	204	-0.116674031	0.13983050847457626	0.5720338983050848	0.3559322033898305	0.0	0.3559322033898305	159
ZINC92417734	0.3072033898305085	169	-0.136703792	0.288135593220339	0.4216101694915254	0.3548728813559322	0.0	0.3548728813559322	160
ZINC86307187	0.2150423728813559	189	-0.12666588	0.2033898305084746	0.5021186440677966	0.3527542372881356	0.0	0.3527542372881356	161
ZINC94228918	0.6292372881355932	86	-0.179834819	0.6398305084745762	0.0614406779661017	0.350635593220339	0.0	0.350635593220339	162
ZINC94615068	0.3336864406779661	158	-0.145121601	0.3347457627118644	0.3601694915254237	0.34745762711864403	0.0	0.34745762711864403	163
ZINC86297562	0.2817796610169492	176	-0.133876975	0.2584745762711864	0.4364406779661017	0.34745762711864403	0.0	0.34745762711864403	164
ZINC86297484	0.3527542372881356	152	-0.148607047	0.3601694915254237	0.3326271186440678	0.3463983050847458	0.0	0.3463983050847458	165
ZINC94969303	0.4067796610169492	137	-0.155420458	0.4216101694915254	0.2669491525423729	0.3442796610169492	0.0	0.3442796610169492	166
ZINC94228182	0.6133474576271187	93	-0.179224156	0.6122881355932204	0.07415254237288135	0.3432203389830509	0.0	0.3432203389830509	167
ZINC86300631	0.361228813559322	149	-0.153903142	0.375	0.3008474576271186	0.3379237288135593	0.0	0.3379237288135593	168
ZINC86305901	0.1938559322033898	194	-0.127749601	0.18220338983050846	0.4872881355932203	0.3347457627118644	0.0	0.3347457627118644	169
ZINC94228688	0.5879237288135594	99	-0.179215934	0.586864406779661	0.08050847457627118	0.3336864406779661	0.0	0.3336864406779661	170
ZINC86298452	0.4332627118644068	131	-0.157467384	0.4491525423728814	0.21822033898305085	0.3336864406779661	0.0	0.3336864406779661	171
ZINC86307866	0.1747881355932203	202	-0.124840885	0.1461864406779661	0.5169491525423728	0.33156779661016944	0.0	0.33156779661016944	172
ZINC86297479	0.326271186440678	161	-0.148607047	0.3241525423728814	0.3326271186440678	0.3283898305084746	0.0	0.3283898305084746	173
ZINC37175345	0.2891949152542373	173	-0.14265686	0.2690677966101695	0.3877118644067797	0.3283898305084746	0.0	0.3283898305084746	174
ZINC37175346	0.2891949152542373	174	-0.14265686	0.2690677966101695	0.3877118644067797	0.3283898305084746	0.0	0.3283898305084746	175
ZINC85155192	0.0296610169491525	228	-0.110878998	0.038135593220338986	0.6165254237288136	0.3273305084745763	0.0	0.3273305084745763	176
ZINC94229078	0.5021186440677966	113	-0.176159708	0.5254237288135594	0.11864406779661017	0.3220338983050848	0.0	0.3220338983050848	177
ZINC93030366	0.4163135593220339	135	-0.158263304	0.4300847457627119	0.2055084745762712	0.31779661016949157	0.0	0.31779661016949157	178
ZINC86298458	0.3983050847457627	139	-0.157467384	0.413135593220339	0.21822033898305085	0.3156779661016949	0.0	0.3156779661016949	179
ZINC86299176	0.3760593220338983	144	-0.156734411	0.3919491525423729	0.23728813559322035	0.3146186440677966	0.0	0.3146186440677966	180
ZINC85140183	0.0709745762711864	223	-0.117375365	0.059322033898305086	0.5614406779661016	0.31038135593220334	0.0	0.31038135593220334	181
ZINC85155191	0.0116525423728813	237	-0.110878998	0.0	0.6165254237288136	0.3082627118644068	0.0	0.3082627118644068	182
ZINC94615069	0.2595338983050847	178	-0.145121601	0.25	0.3601694915254237	0.30508474576271183	0.0	0.30508474576271183	183
ZINC93030368	0.3824152542372881	143	-0.158263304	0.3983050847457627	0.2055084745762712	0.301906779661017	0.0	0.301906779661017	184
ZINC85140184	0.059322033898305	227	-0.117375365	0.0423728813559322	0.5614406779661016	0.3019067796610169	0.0	0.3019067796610169	185
ZINC94614916	0.3029661016949153	172	-0.148937443	0.2754237288135593	0.3241525423728814	0.2997881355932204	0.0	0.2997881355932204	186
ZINC94615098	0.2277542372881356	184	-0.142875223	0.2245762711864407	0.375	0.2997881355932204	0.0	0.2997881355932204	187
ZINC94969385	0.4470338983050848	129	-0.175804073	0.4576271186440678	0.125	0.2913135593220339	0.0	0.2913135593220339	188
ZINC94228156	0.5667372881355932	102	-0.204469439	0.5720338983050848	0.0	0.2860169491525424	0.0	0.2860169491525424	189
ZINC85155349	0.0180084745762711	233	-0.120758926	0.01694915254237288	0.5402542372881356	0.2786016949152542	0.0	0.2786016949152542	190
ZINC94969830	0.4925847457627119	116	-0.183063797	0.5127118644067796	0.038135593220338986	0.2754237288135593	0.0	0.2754237288135593	191
ZINC85155348	0.0158898305084745	235	-0.120758926	0.01059322033898305	0.5402542372881356	0.2754237288135593	0.0	0.2754237288135593	192
ZINC86299179	0.3040254237288136	171	-0.156734411	0.2796610169491525	0.23728813559322035	0.2584745762711864	0.0	0.2584745762711864	193
ZINC86799585	0.3601694915254237	150	-0.170185272	0.3686440677966102	0.1440677966101695	0.2563559322033898	0.0	0.2563559322033898	194
ZINC93030362	0.3082627118644068	168	-0.158263304	0.2923728813559322	0.2055084745762712	0.2489406779661017	0.0	0.2489406779661017	195
ZINC86799637	0.1758474576271186	201	-0.147250866	0.15254237288135594	0.3432203389830508	0.2478813559322034	0.0	0.2478813559322034	196
ZINC86799678	0.1747881355932203	203	-0.145874091	0.1461864406779661	0.3495762711864407	0.2478813559322034	0.0	0.2478813559322034	197
ZINC86300308	0.1917372881355932	195	-0.152192963	0.17584745762711865	0.3114406779661017	0.2436440677966102	0.0	0.2436440677966102	198
ZINC86110535	0.347457627118644	156	-0.17423922	0.3453389830508475	0.13771186440677965	0.24152542372881358	0.0	0.24152542372881358	199
ZINC86799682	0.1588983050847457	207	-0.145874091	0.1271186440677966	0.3495762711864407	0.23834745762711865	0.0	0.23834745762711865	200
ZINC86799411	0.3146186440677966	164	-0.169342024	0.3072033898305085	0.1483050847457627	0.2277542372881356	0.0	0.2277542372881356	201
ZINC94969386	0.3177966101694915	162	-0.175804073	0.3156779661016949	0.125	0.22033898305084745	0.0	0.22033898305084745	202
ZINC86299169	0.326271186440678	160	-0.177285109	0.3241525423728814	0.10805084745762712	0.21610169491525424	0.0	0.21610169491525424	203
ZINC86300627	0.159957627118644	206	-0.153903142	0.13135593220338984	0.3008474576271186	0.21610169491525422	0.0	0.21610169491525422	204
ZINC86799511	0.3495762711864407	153	-0.179539422	0.3559322033898305	0.06779661016949153	0.211864406779661	0.0	0.211864406779661	205
ZINC57218862	0.0127118644067796	236	-0.136804992	0.00423728813559322	0.4152542372881356	0.2097457627118644	0.0	0.2097457627118644	206
ZINC86300304	0.1239406779661017	216	-0.152192963	0.08898305084745763	0.3114406779661017	0.20021186440677965	0.0	0.20021186440677965	207
ZINC86299675	0.1345338983050847	212	-0.154611081	0.1059322033898305	0.2902542372881356	0.19809322033898305	0.0	0.19809322033898305	208
ZINC86300629	0.0911016949152542	220	-0.153903142	0.07203389830508475	0.3008474576271186	0.1864406779661017	0.0	0.1864406779661017	209
ZINC86300609	0.1917372881355932	196	-0.159294657	0.17584745762711865	0.19279661016949154	0.1843220338983051	0.0	0.1843220338983051	210
ZINC94615422	0.2012711864406779	192	-0.163296575	0.1906779661016949	0.1716101694915254	0.18114406779661016	0.0	0.18114406779661016	211
ZINC86299168	0.222457627118644	185	-0.177285109	0.22033898305084745	0.10805084745762712	0.1641949152542373	0.0	0.1641949152542373	212
ZINC86299173	0.2171610169491525	187	-0.177285109	0.211864406779661	0.10805084745762712	0.15995762711864406	0.0	0.15995762711864406	213
ZINC94615353	0.3093220338983051	167	-0.192235861	0.298728813559322	0.01059322033898305	0.15466101694915252	0.0	0.15466101694915252	214
ZINC86300732	0.1536016949152542	208	-0.15939551	0.1228813559322034	0.1843220338983051	0.15360169491525424	0.0	0.15360169491525424	215
ZINC86300728	0.1430084745762712	210	-0.15939551	0.11440677966101695	0.1843220338983051	0.149364406779661	0.0	0.149364406779661	216
ZINC87310566	0.2489406779661017	181	-0.182627027	0.23728813559322035	0.04449152542372881	0.1408898305084746	0.0	0.1408898305084746	217
ZINC86441145	0.2531779661016949	180	-0.183605968	0.24364406779661016	0.03389830508474576	0.13877118644067796	0.0	0.13877118644067796	218
ZINC86299165	0.1822033898305085	199	-0.177285109	0.15889830508474576	0.10805084745762712	0.13347457627118645	0.0	0.13347457627118645	219
ZINC94615420	0.1292372881355932	214	-0.163296575	0.09533898305084745	0.1716101694915254	0.13347457627118642	0.0	0.13347457627118642	220
ZINC86300613	0.0773305084745762	221	-0.159294657	0.06779661016949153	0.19279661016949154	0.13029661016949154	0.0	0.13029661016949154	221
ZINC86110536	0.1419491525423729	211	-0.17423922	0.11016949152542373	0.13771186440677965	0.1239406779661017	0.0	0.1239406779661017	222
ZINC87393169	0.0656779661016949	225	-0.163223253	0.05084745762711865	0.17796610169491525	0.11440677966101695	0.0	0.11440677966101695	223
ZINC86300204	0.1620762711864407	205	-0.178305696	0.13559322033898305	0.0847457627118644	0.11016949152542373	0.0	0.11016949152542373	224
ZINC94615351	0.2161016949152542	188	-0.192235861	0.2076271186440678	0.01059322033898305	0.10911016949152542	0.0	0.10911016949152542	225
ZINC86799577	0.111228813559322	217	-0.174581997	0.0847457627118644	0.13135593220338984	0.10805084745762712	0.0	0.10805084745762712	226
ZINC87310348	0.1896186440677966	197	-0.186680102	0.1694915254237288	0.02754237288135593	0.09851694915254237	0.0	0.09851694915254237	227
ZINC86301537	0.1302966101694915	213	-0.177414931	0.1016949152542373	0.09322033898305085	0.09745762711864407	0.0	0.09745762711864407	228
ZINC87289876	0.0264830508474576	229	-0.16541776	0.03177966101694915	0.15889830508474576	0.09533898305084745	0.0	0.09533898305084745	229
ZINC87289877	0.0211864406779661	232	-0.16541776	0.0211864406779661	0.15889830508474576	0.09004237288135593	0.0	0.09004237288135593	230
ZINC94615352	0.1875	198	-0.192235861	0.1652542372881356	0.01059322033898305	0.08792372881355932	0.0	0.08792372881355932	231
ZINC94615354	0.1822033898305085	200	-0.192235861	0.15889830508474576	0.01059322033898305	0.0847457627118644	0.0	0.0847457627118644	232
ZINC87310565	0.1525423728813559	209	-0.182627027	0.11864406779661017	0.04449152542372881	0.0815677966101695	0.0	0.0815677966101695	233
ZINC86301533	0.0677966101694915	224	-0.177414931	0.05508474576271186	0.09322033898305085	0.07415254237288135	0.0	0.07415254237288135	234
ZINC86301531	0.0625	226	-0.177414931	0.046610169491525424	0.09322033898305085	0.06991525423728814	0.0	0.06991525423728814	235
ZINC86799390	0.1292372881355932	215	-0.190916138	0.09533898305084745	0.0211864406779661	0.05826271186440678	0.0	0.05826271186440678	236
ZINC87310347	0.0932203389830508	218	-0.186680102	0.07838983050847458	0.02754237288135593	0.05296610169491525	0.0	0.05296610169491525	237
