# Supplementary material for: In Silico Selection of GAT-1 Inhibitors
Source: Pharmaceuticals (Basel). 2026 Jun 29;19(7):1011. doi: 10.3390/ph19071011 (PMC13416032; doi:10.3390/ph19071011)
Supplement: Supplementary file 1 [file pharmaceuticals-19-01011-s001.zip › TableS4_stable_top_candidates.csv]

name	final_rank__clean	final_rank__best	final_rank__topN	rank_mean	rank_std	rank_min	rank_max	rank_range	score_mean	score_std	consensus_rank_by_mean_rank
ZINC03643214	1	1	1	1.0	0.0	1	1	0	1.0	0.0	1
ZINC19571708	2	3	2	2.3333333333333335	0.5773502691896258	2	3	1	0.9922316384180792	0.0012231997228593734	2
ZINC67840571	3	4	4	3.6666666666666665	0.5773502691896258	3	4	1	0.9872881355932203	1.3597399555105182e-16	3
ZINC19571702	6	2	3	3.6666666666666665	2.081665999466133	2	6	4	0.9795197740112994	0.018989166186085822	4
ZINC91563519	4	5	5	4.666666666666667	0.5773502691896258	4	5	1	0.9763418079096047	0.005225511506690843	5
ZINC12157317	5	6	6	5.666666666666667	0.5773502691896258	5	6	1	0.9562146892655368	0.004776747619515794	6
ZINC12157306	7	7	7	7.0	0.0	7	7	0	0.9516242937853109	0.005331803979711033	7
ZINC72391731	8	9	8	8.333333333333334	0.5773502691896257	8	9	1	0.9491525423728812	0.005605405320052	8
ZINC12157321	9	8	9	8.666666666666666	0.5773502691896257	8	9	1	0.948093220338983	0.0036695991685781197	9
ZINC12157311	10	11	10	10.333333333333334	0.5773502691896257	10	11	1	0.9445621468926554	0.005436018473990322	10
ZINC67871738	12	13	11	12.0	1.0	11	13	2	0.9293785310734464	0.0012231997228595015	11
ZINC67849904	15	12	12	13.0	1.7320508075688772	12	15	3	0.9244350282485877	0.008562398060015677	12
ZINC91441369	13	15	13	13.666666666666666	1.1547005383792517	13	15	2	0.9219632768361583	0.004281199030007912	13
ZINC92022767	11	14	16	13.666666666666666	2.5166114784235836	11	16	5	0.9244350282485877	0.010663607959422	14
ZINC94228738	18	10	14	14.0	4.0	10	18	8	0.9170197740112994	0.02277747658597474	15
ZINC67605496	16	16	15	15.666666666666666	0.5773502691896257	15	16	1	0.9152542372881355	0.0028027026600260206	16
ZINC67772213	17	17	17	17.0	0.0	17	17	0	0.9117231638418078	0.003236282270449128	17
ZINC55414553	14	19	18	17.0	2.6457513110645907	14	19	5	0.9099576271186441	0.009415460187834316	18
