# Supplementary material for: In Silico Selection of GAT-1 Inhibitors
Source: Pharmaceuticals (Basel). 2026 Jun 29;19(7):1011. doi: 10.3390/ph19071011 (PMC13416032; doi:10.3390/ph19071011)
Supplement: Supplementary file 1 [file pharmaceuticals-19-01011-s001.zip › TableS5_merged_ranking_comparison.csv]

name	final_rank__clean	final_score__clean	PRank_dock__clean	PRank_gain__clean	dock_ensemble_weighted__clean	gain_mean__clean	final_rank__best	final_score__best	PRank_dock__best	PRank_gain__best	dock_ensemble_weighted__best	gain_mean__best	final_rank__topN	final_score__topN	PRank_dock__topN	PRank_gain__topN	dock_ensemble_weighted__topN	gain_mean__topN	abs_rank_diff__clean__vs__best	abs_rank_diff__clean__vs__topN	abs_rank_diff__best__vs__topN	rank_mean	rank_std	rank_min	rank_max	rank_range	score_mean	score_std	consensus_rank_by_mean_rank
ZINC03643214	1	1.0	1.0	1.0	1.0	0.180883809	1	1.0	1.0	1.0	1.0	0.180883809	1	1.0	1.0	1.0	1.0	0.180883809	0	0	0	1.0	0.0	1	1	0	1.0	0.0	1
ZINC19571708	2	0.9915254237288136	0.9872881355932204	0.9957627118644068	0.9851694915254238	0.153837298	3	0.9915254237288136	0.9872881355932204	0.9957627118644068	0.9841101694915256	0.153837298	2	0.9936440677966102	0.9915254237288136	0.9957627118644068	0.9915254237288136	0.153837298	1	0	1	2.3333333333333335	0.5773502691896258	2	3	1	0.9922316384180792	0.0012231997228593734	2
ZINC67840571	3	0.9872881355932204	0.9957627118644068	0.9788135593220338	0.9957627118644068	0.007573456	4	0.9872881355932204	0.9957627118644068	0.9788135593220338	0.9957627118644068	0.007573456	4	0.9872881355932204	0.9957627118644068	0.9788135593220338	0.9957627118644068	0.007573456	1	1	0	3.6666666666666665	0.5773502691896258	3	4	1	0.9872881355932203	1.3597399555105182e-16	3
ZINC19571702	6	0.9576271186440678	0.923728813559322	0.9915254237288136	0.9046610169491526	0.151276953	2	0.9915254237288136	0.9915254237288136	0.9915254237288136	0.986228813559322	0.151276953	3	0.989406779661017	0.9872881355932204	0.9915254237288136	0.9872881355932204	0.151276953	4	3	1	3.6666666666666665	2.081665999466133	2	6	4	0.9795197740112994	0.018989166186085822	4
ZINC91563519	4	0.9798728813559322	0.972457627118644	0.9872881355932204	0.9629237288135593	0.056197907	5	0.9703389830508476	0.9533898305084746	0.9872881355932204	0.9544491525423728	0.056197907	5	0.978813559322034	0.9703389830508474	0.9872881355932204	0.965042372881356	0.056197907	1	1	0	4.666666666666667	0.5773502691896258	4	5	1	0.9763418079096047	0.005225511506690843	5
ZINC12157317	5	0.9608050847457628	0.9576271186440678	0.9639830508474576	0.94385593220339	-0.002823823	6	0.951271186440678	0.9385593220338984	0.9639830508474576	0.923728813559322	-0.002823823	6	0.9565677966101696	0.9491525423728814	0.9639830508474576	0.9438559322033898	-0.002823823	1	1	0	5.666666666666667	0.5773502691896258	5	6	1	0.9562146892655368	0.004776747619515794	6
ZINC12157306	7	0.9565677966101696	0.9661016949152542	0.9470338983050848	0.9544491525423728	-0.009373262	7	0.9459745762711864	0.9449152542372882	0.9470338983050848	0.9322033898305084	-0.009373262	7	0.9523305084745765	0.9576271186440678	0.9470338983050848	0.9523305084745765	-0.009373262	0	0	0	7.0	0.0	7	7	0	0.9516242937853109	0.005331803979711033	7
ZINC72391731	8	0.9533898305084744	0.9788135593220338	0.9279661016949152	0.9671610169491524	-0.029635465	9	0.9427966101694916	0.9576271186440678	0.9279661016949152	0.9565677966101696	-0.029635465	8	0.951271186440678	0.9745762711864406	0.9279661016949152	0.9661016949152542	-0.029635465	1	0	1	8.333333333333334	0.5773502691896257	8	9	1	0.9491525423728812	0.005605405320052	8
ZINC12157321	9	0.9502118644067796	0.9364406779661016	0.9639830508474576	0.9226694915254238	-0.002823823	8	0.9438559322033898	0.923728813559322	0.9639830508474576	0.9004237288135593	-0.002823823	9	0.9502118644067796	0.9364406779661016	0.9639830508474576	0.9290254237288136	-0.002823823	1	0	1	8.666666666666666	0.5773502691896257	8	9	1	0.948093220338983	0.0036695991685781197	9
ZINC12157311	10	0.9491525423728814	0.951271186440678	0.9470338983050848	0.9343220338983051	-0.009373262	11	0.9385593220338984	0.9300847457627118	0.9470338983050848	0.9152542372881356	-0.009373262	10	0.9459745762711864	0.9449152542372882	0.9470338983050848	0.9406779661016949	-0.009373262	1	0	1	10.333333333333334	0.5773502691896257	10	11	1	0.9445621468926554	0.005436018473990322	10
ZINC67871738	12	0.930084745762712	0.9830508474576272	0.8771186440677966	0.9851694915254235	-0.061584171	13	0.9279661016949152	0.9788135593220338	0.8771186440677966	0.975635593220339	-0.061584171	11	0.930084745762712	0.9830508474576272	0.8771186440677966	0.978813559322034	-0.061584171	1	1	2	12.0	1.0	11	13	2	0.9293785310734464	0.0012231997228595015	11
ZINC67849904	15	0.9194915254237288	0.940677966101695	0.8983050847457628	0.9279661016949152	-0.048557405	12	0.9343220338983051	0.9703389830508474	0.8983050847457628	0.9703389830508476	-0.048557405	12	0.9194915254237288	0.940677966101695	0.8983050847457628	0.9332627118644068	-0.048557405	3	3	0	13.0	1.7320508075688772	12	15	3	0.9244350282485877	0.008562398060015677	12
ZINC91441369	13	0.9258474576271188	0.9449152542372882	0.9067796610169492	0.9290254237288136	-0.04552575	15	0.9226694915254238	0.9385593220338984	0.9067796610169492	0.923728813559322	-0.04552575	13	0.9173728813559322	0.9279661016949152	0.9067796610169492	0.909957627118644	-0.04552575	2	0	2	13.666666666666666	1.1547005383792517	13	15	2	0.9219632768361583	0.004281199030007912	13
ZINC92022767	11	0.9343220338983051	0.885593220338983	0.9830508474576272	0.8559322033898304	0.013966092	14	0.9258474576271188	0.8686440677966102	0.9830508474576272	0.8495762711864407	0.013966092	16	0.913135593220339	0.8432203389830508	0.9830508474576272	0.8326271186440678	0.013966092	3	5	2	13.666666666666666	2.5166114784235836	11	16	5	0.9244350282485877	0.010663607959422	14
ZINC94228738	18	0.8940677966101696	0.8728813559322034	0.9152542372881356	0.8516949152542372	-0.03792708	10	0.9396186440677966	0.9639830508474576	0.9152542372881356	0.9597457627118644	-0.03792708	14	0.9173728813559322	0.9194915254237288	0.9152542372881356	0.8940677966101696	-0.03792708	8	4	4	14.0	4.0	10	18	8	0.9170197740112994	0.02277747658597474	15
ZINC67605496	16	0.9184322033898304	0.972457627118644	0.864406779661017	0.9629237288135593	-0.067826546	16	0.9141949152542372	0.9639830508474576	0.864406779661017	0.9597457627118644	-0.067826546	15	0.913135593220339	0.961864406779661	0.864406779661017	0.961864406779661	-0.067826546	0	1	1	15.666666666666666	0.5773502691896257	15	16	1	0.9152542372881355	0.0028027026600260206	16
ZINC67772213	17	0.9152542372881356	0.9915254237288136	0.8389830508474576	0.9872881355932204	-0.072276033	17	0.9110169491525424	0.9830508474576272	0.8389830508474576	0.9819915254237288	-0.072276033	17	0.9088983050847456	0.9788135593220338	0.8389830508474576	0.972457627118644	-0.072276033	0	0	0	17.0	0.0	17	17	0	0.9117231638418078	0.003236282270449128	17
ZINC55414553	14	0.9205508474576272	0.9173728813559322	0.923728813559322	0.8908898305084746	-0.034157572	19	0.902542372881356	0.8813559322033898	0.923728813559322	0.8654661016949152	-0.034157572	18	0.9067796610169492	0.8898305084745762	0.923728813559322	0.8622881355932204	-0.034157572	5	4	1	17.0	2.6457513110645907	14	19	5	0.9099576271186441	0.009415460187834316	18
ZINC94622253	19	0.8898305084745762	0.8072033898305084	0.972457627118644	0.8072033898305084	-0.0010605	18	0.9110169491525424	0.8495762711864406	0.972457627118644	0.8273305084745762	-0.0010605	21	0.8781779661016949	0.7838983050847458	0.972457627118644	0.7923728813559322	-0.0010605	1	2	3	19.333333333333332	1.5275252316519465	18	21	3	0.8930084745762711	0.01664855259057389	19
ZINC67727505	21	0.8771186440677966	0.961864406779661	0.7923728813559322	0.9470338983050848	-0.08224047	20	0.8834745762711864	0.9745762711864406	0.7923728813559322	0.972457627118644	-0.08224047	20	0.8792372881355932	0.9661016949152542	0.7923728813559322	0.9629237288135594	-0.08224047	1	1	0	20.333333333333332	0.5773502691896258	20	21	1	0.8799435028248587	0.003236282270449031	20
ZINC91943274	20	0.888771186440678	0.9173728813559322	0.8601694915254238	0.8908898305084746	-0.06794006	23	0.8707627118644068	0.8813559322033898	0.8601694915254238	0.8654661016949152	-0.06794006	19	0.8919491525423728	0.923728813559322	0.8601694915254238	0.8951271186440678	-0.06794006	3	1	4	20.666666666666668	2.081665999466133	19	23	4	0.8838276836158192	0.011425628310284893	21
ZINC94227918	22	0.8771186440677966	0.8347457627118644	0.9194915254237288	0.840042372881356	-0.036351732	22	0.8771186440677966	0.8347457627118644	0.9194915254237288	0.8125	-0.036351732	24	0.8601694915254237	0.8008474576271186	0.9194915254237288	0.7976694915254237	-0.036351732	0	2	2	22.666666666666668	1.1547005383792515	22	24	2	0.8714689265536723	0.009785597782875051	22
ZINC93036510	24	0.8654661016949152	0.902542372881356	0.8283898305084746	0.8675847457627119	-0.07541903	24	0.8675847457627119	0.9067796610169492	0.8283898305084746	0.8845338983050848	-0.07541903	23	0.8718220338983051	0.9152542372881356	0.8283898305084746	0.8930084745762712	-0.07541903	0	1	1	23.666666666666668	0.5773502691896258	23	24	1	0.8682909604519775	0.0032362822704490794	23
ZINC94622252	23	0.8728813559322034	0.7733050847457628	0.972457627118644	0.777542372881356	-0.0010605	26	0.8516949152542372	0.7309322033898306	0.972457627118644	0.736228813559322	-0.0010605	27	0.8506355932203389	0.7288135593220338	0.972457627118644	0.7404661016949152	-0.0010605	3	4	1	25.333333333333332	2.081665999466133	23	27	4	0.8584039548022598	0.012548979974517606	24
ZINC94228858	25	0.853813559322034	0.826271186440678	0.8813559322033898	0.8241525423728814	-0.061271182	27	0.850635593220339	0.8199152542372882	0.8813559322033898	0.8114406779661016	-0.061271182	25	0.8580508474576272	0.8347457627118644	0.8813559322033898	0.8305084745762712	-0.061271182	2	0	2	25.666666666666668	1.1547005383792515	25	27	2	0.8541666666666666	0.003720216720640108	25
ZINC67587696	28	0.8358050847457628	0.8538135593220338	0.8177966101694916	0.8432203389830508	-0.075929048	25	0.8601694915254238	0.902542372881356	0.8177966101694916	0.8802966101694916	-0.075929048	26	0.8569915254237288	0.8961864406779662	0.8177966101694916	0.875	-0.075929048	3	2	1	26.333333333333332	1.5275252316519468	25	28	3	0.8509887005649718	0.01324505602649084	26
ZINC94228436	26	0.847457627118644	0.8432203389830508	0.8516949152542372	0.8411016949152542	-0.06921825	32	0.8358050847457628	0.8199152542372882	0.8516949152542372	0.8114406779661016	-0.06921825	30	0.8305084745762712	0.809322033898305	0.8516949152542372	0.798728813559322	-0.06921825	6	4	2	29.333333333333332	3.0550504633038935	26	32	6	0.8379237288135594	0.008670924546475023	27
ZINC67673854	45	0.7817796610169492	0.7203389830508474	0.8432203389830508	0.725635593220339	-0.070988858	21	0.8771186440677966	0.9110169491525424	0.8432203389830508	0.8919491525423728	-0.070988858	22	0.875	0.9067796610169492	0.8432203389830508	0.885593220338983	-0.070988858	24	23	1	29.333333333333332	13.576941236277534	21	45	24	0.8446327683615819	0.05444269455425997	28
ZINC93036300	30	0.833686440677966	0.8686440677966102	0.798728813559322	0.850635593220339	-0.081820232	33	0.8273305084745763	0.8559322033898306	0.798728813559322	0.833686440677966	-0.081820232	28	0.840042372881356	0.8813559322033898	0.798728813559322	0.8569915254237288	-0.081820232	3	2	5	30.333333333333332	2.5166114784235836	28	33	5	0.8336864406779662	0.006355932203389814	29
ZINC94229100	29	0.8347457627118644	0.8983050847457628	0.7711864406779662	0.8654661016949152	-0.085483485	28	0.8453389830508475	0.9194915254237288	0.7711864406779662	0.8972457627118644	-0.085483485	34	0.8177966101694916	0.864406779661017	0.7711864406779662	0.8495762711864407	-0.085483485	1	5	6	30.333333333333332	3.2145502536643185	28	34	6	0.8326271186440678	0.013892878229453405	30
ZINC67491200	27	0.836864406779661	0.7838983050847458	0.8898305084745762	0.7807203389830508	-0.054530804	35	0.8241525423728813	0.7584745762711864	0.8898305084745762	0.7648305084745763	-0.054530804	31	0.8283898305084745	0.7669491525423728	0.8898305084745762	0.7627118644067796	-0.054530804	8	4	4	31.0	4.0	27	35	8	0.8298022598870056	0.006472564540898122	31
ZINC93036508	40	0.791313559322034	0.7542372881355932	0.8283898305084746	0.7658898305084746	-0.07541903	29	0.8442796610169492	0.8601694915254238	0.8283898305084746	0.8411016949152542	-0.07541903	29	0.833686440677966	0.8389830508474576	0.8283898305084746	0.8315677966101696	-0.07541903	11	11	0	32.666666666666664	6.3508529610858835	29	40	11	0.823093220338983	0.028027026600260463	32
ZINC94228438	31	0.8209745762711864	0.7478813559322034	0.8940677966101694	0.763771186440678	-0.049543791	37	0.8061440677966101	0.7182203389830508	0.8940677966101694	0.7256355932203389	-0.049543791	33	0.8209745762711864	0.7478813559322034	0.8940677966101694	0.7510593220338984	-0.049543791	6	2	4	33.666666666666664	3.0550504633038935	31	37	6	0.8160310734463275	0.008562398060015677	33
ZINC94622323	32	0.8114406779661016	0.6694915254237288	0.9533898305084746	0.6673728813559322	-0.009187366	34	0.8273305084745763	0.701271186440678	0.9533898305084746	0.7129237288135593	-0.009187366	36	0.8093220338983051	0.6652542372881356	0.9533898305084746	0.666313559322034	-0.009187366	2	4	2	34.0	2.0	32	36	4	0.8160310734463277	0.009842768266077965	34
ZINC94228670	38	0.7923728813559322	0.673728813559322	0.9110169491525424	0.6779661016949152	-0.041561894	30	0.8411016949152543	0.7711864406779662	0.9110169491525424	0.771186440677966	-0.041561894	35	0.8167372881355932	0.722457627118644	0.9110169491525424	0.739406779661017	-0.041561894	8	3	5	34.333333333333336	4.041451884327381	30	38	8	0.8167372881355931	0.024364406779661063	35
ZINC93036298	43	0.7828389830508474	0.7669491525423728	0.798728813559322	0.7733050847457628	-0.081820232	31	0.840042372881356	0.8813559322033898	0.798728813559322	0.8654661016949152	-0.081820232	32	0.823093220338983	0.847457627118644	0.798728813559322	0.8347457627118644	-0.081820232	12	11	1	35.333333333333336	6.658328118479393	31	43	12	0.8153248587570622	0.029382265625303307	36
ZINC93036413	33	0.8082627118644068	0.951271186440678	0.6652542372881356	0.9343220338983051	-0.103837755	38	0.7976694915254237	0.9300847457627118	0.6652542372881356	0.9152542372881356	-0.103837755	43	0.7838983050847458	0.902542372881356	0.6652542372881356	0.8834745762711864	-0.103837755	5	10	5	38.0	5.0	33	43	10	0.7966101694915254	0.012216697663846175	37
ZINC93116889	34	0.8082627118644068	0.7478813559322034	0.8686440677966102	0.763771186440678	-0.066529358	44	0.7934322033898304	0.7182203389830508	0.8686440677966102	0.7256355932203389	-0.066529358	37	0.8082627118644068	0.7478813559322034	0.8686440677966102	0.7510593220338984	-0.066529358	10	3	7	38.333333333333336	5.131601439446884	34	44	10	0.803319209039548	0.008562398060015677	38
ZINC94228096	39	0.791313559322034	0.8898305084745762	0.6927966101694916	0.8569915254237288	-0.101511451	40	0.7944915254237288	0.8961864406779662	0.6927966101694916	0.8739406779661016	-0.101511451	41	0.7891949152542372	0.885593220338983	0.6927966101694916	0.8580508474576272	-0.101511451	1	2	1	40.0	1.0	39	41	2	0.7916666666666666	0.0026659019898555058	39
ZINC94301285	46	0.7658898305084746	0.6292372881355932	0.902542372881356	0.6218220338983051	-0.046998713	36	0.8072033898305084	0.711864406779661	0.902542372881356	0.7161016949152542	-0.046998713	39	0.7923728813559322	0.6822033898305084	0.902542372881356	0.6843220338983051	-0.046998713	10	7	3	40.333333333333336	5.131601439446884	36	46	10	0.7884887005649718	0.020928872193131956	40
ZINC93411468	36	0.8040254237288136	0.760593220338983	0.847457627118644	0.771186440677966	-0.070023965	41	0.7944915254237288	0.7415254237288136	0.847457627118644	0.7616525423728814	-0.070023965	45	0.7796610169491525	0.711864406779661	0.847457627118644	0.7372881355932204	-0.070023965	5	9	4	40.666666666666664	4.509249752822894	36	45	9	0.7927259887005649	0.01227778153298996	41
ZINC94228362	35	0.8050847457627118	0.8432203389830508	0.7669491525423728	0.8411016949152542	-0.086028526	43	0.7934322033898304	0.8199152542372882	0.7669491525423728	0.8114406779661016	-0.086028526	46	0.7786016949152542	0.7902542372881356	0.7669491525423728	0.7955508474576272	-0.086028526	8	11	3	41.333333333333336	5.686240703077327	35	46	11	0.7923728813559322	0.013273267040404301	42
ZINC95375231	52	0.7415254237288136	0.6949152542372882	0.788135593220339	0.6938559322033898	-0.082364272	39	0.7966101694915254	0.8050847457627118	0.788135593220339	0.8040254237288136	-0.082364272	38	0.8072033898305084	0.826271186440678	0.788135593220339	0.8177966101694916	-0.082364272	13	14	1	43.0	7.810249675906654	38	52	14	0.7817796610169493	0.03526126478197717	43
ZINC91950906	48	0.7542372881355932	0.5677966101694916	0.940677966101695	0.5561440677966102	-0.018757596	42	0.7934322033898306	0.6461864406779662	0.940677966101695	0.646186440677966	-0.018757596	40	0.7923728813559322	0.6440677966101694	0.940677966101695	0.646186440677966	-0.018757596	6	8	2	43.333333333333336	4.163331998932266	40	48	8	0.7800141242937854	0.022329677618308463	44
ZINC93116936	41	0.7870762711864406	0.9322033898305084	0.6419491525423728	0.9216101694915254	-0.10866642	48	0.7786016949152542	0.9152542372881356	0.6419491525423728	0.896186440677966	-0.10866642	42	0.7870762711864406	0.9322033898305084	0.6419491525423728	0.9205508474576272	-0.10866642	7	1	6	43.666666666666664	3.785938897200183	41	48	7	0.7842514124293785	0.0048927988914374936	45
ZINC92925782	37	0.7997881355932204	0.663135593220339	0.9364406779661016	0.6610169491525424	-0.02348519	49	0.7786016949152542	0.6207627118644068	0.9364406779661016	0.6175847457627119	-0.02348519	48	0.771186440677966	0.6059322033898306	0.9364406779661016	0.611228813559322	-0.02348519	12	11	1	44.666666666666664	6.658328118479393	37	49	12	0.7831920903954801	0.014843114093915089	46
ZINC94228658	47	0.7542372881355932	0.6864406779661016	0.8220338983050848	0.6896186440677966	-0.075555434	46	0.784957627118644	0.7478813559322034	0.8220338983050848	0.7627118644067796	-0.075555434	47	0.7722457627118644	0.722457627118644	0.8220338983050848	0.739406779661017	-0.075555434	1	0	1	46.666666666666664	0.5773502691896258	46	47	1	0.7704802259887006	0.015436082623159871	47
ZINC94229140	44	0.7817796610169492	0.8305084745762712	0.7330508474576272	0.826271186440678	-0.096513186	52	0.7563559322033899	0.7796610169491526	0.7330508474576272	0.7838983050847457	-0.096513186	44	0.7817796610169492	0.8305084745762712	0.7330508474576272	0.8199152542372882	-0.096513186	8	0	8	46.666666666666664	4.618802153517007	44	52	8	0.7733050847457626	0.01467839667431248	48
ZINC94228094	42	0.784957627118644	0.8771186440677966	0.6927966101694916	0.853813559322034	-0.101511451	50	0.771186440677966	0.8495762711864406	0.6927966101694916	0.8273305084745762	-0.101511451	50	0.7563559322033899	0.8199152542372882	0.6927966101694916	0.8167372881355932	-0.101511451	8	8	0	47.333333333333336	4.618802153517007	42	50	8	0.7708333333333334	0.014304116596418785	49
ZINC94228814	49	0.7521186440677966	0.9279661016949152	0.576271186440678	0.9184322033898304	-0.115706318	51	0.7627118644067796	0.9491525423728814	0.576271186440678	0.9449152542372882	-0.115706318	49	0.7648305084745763	0.9533898305084746	0.576271186440678	0.9502118644067796	-0.115706318	2	0	2	49.666666666666664	1.1547005383792517	49	51	2	0.7598870056497175	0.006810487825560019	50
ZINC91575381	55	0.7372881355932204	0.5423728813559322	0.9322033898305084	0.5233050847457628	-0.028065835	47	0.7838983050847457	0.635593220338983	0.9322033898305084	0.6366525423728814	-0.028065835	53	0.7457627118644068	0.559322033898305	0.9322033898305084	0.5529661016949152	-0.028065835	8	2	6	51.666666666666664	4.163331998932266	47	55	8	0.7556497175141242	0.02482824269950127	51
ZINC93116938	50	0.7521186440677966	0.8622881355932204	0.6419491525423728	0.847457627118644	-0.10866642	56	0.7415254237288136	0.8411016949152542	0.6419491525423728	0.8156779661016949	-0.10866642	52	0.7510593220338984	0.8601694915254238	0.6419491525423728	0.8442796610169492	-0.10866642	6	2	4	52.666666666666664	3.0550504633038935	50	56	6	0.7482344632768362	0.005834290833989513	52
ZINC93036434	51	0.7489406779661016	0.8940677966101694	0.6038135593220338	0.864406779661017	-0.111870232	53	0.75	0.8961864406779662	0.6038135593220338	0.8739406779661016	-0.111870232	56	0.7372881355932204	0.8707627118644068	0.6038135593220338	0.850635593220339	-0.111870232	2	5	3	53.333333333333336	2.516611478423583	51	56	5	0.7454096045197739	0.007053313684829833	53
ZINC93036416	54	0.739406779661017	0.8135593220338984	0.6652542372881356	0.809322033898305	-0.103837755	55	0.7425847457627119	0.8199152542372882	0.6652542372881356	0.8114406779661016	-0.103837755	54	0.7425847457627119	0.8199152542372882	0.6652542372881356	0.8167372881355932	-0.103837755	1	0	1	54.333333333333336	0.5773502691896258	54	55	1	0.7415254237288136	0.001834799584289092	54
ZINC92940210	59	0.7213983050847458	0.4851694915254237	0.9576271186440678	0.4639830508474576	-0.008442622	57	0.7372881355932204	0.5169491525423728	0.9576271186440678	0.5084745762711864	-0.008442622	51	0.7521186440677966	0.5466101694915254	0.9576271186440678	0.5233050847457628	-0.008442622	2	8	6	55.666666666666664	4.163331998932266	51	59	8	0.7369350282485877	0.015363213218790306	55
ZINC94228656	53	0.739406779661017	0.8220338983050848	0.6567796610169492	0.8146186440677966	-0.104324883	58	0.7161016949152543	0.7754237288135594	0.6567796610169492	0.7817796610169492	-0.104324883	59	0.7235169491525424	0.7902542372881356	0.6567796610169492	0.7955508474576272	-0.104324883	5	6	1	56.666666666666664	3.214550253664318	53	59	6	0.7263418079096046	0.01190657860175659	56
ZINC93036436	64	0.698093220338983	0.7923728813559322	0.6038135593220338	0.7902542372881356	-0.111870232	54	0.746822033898305	0.8898305084745762	0.6038135593220338	0.8686440677966101	-0.111870232	55	0.7404661016949152	0.8771186440677966	0.6038135593220338	0.8559322033898304	-0.111870232	10	9	1	57.666666666666664	5.507570547286102	54	64	10	0.7284604519774011	0.026490112052981706	57
ZINC93036414	57	0.728813559322034	0.7923728813559322	0.6652542372881356	0.7902542372881356	-0.103837755	61	0.7065677966101696	0.7478813559322034	0.6652542372881356	0.7627118644067796	-0.103837755	57	0.7309322033898304	0.7966101694915254	0.6652542372881356	0.7966101694915254	-0.103837755	4	0	4	58.333333333333336	2.309401076758503	57	61	4	0.7221045197740112	0.01349683252374035	58
ZINC94228936	56	0.7309322033898304	0.7351694915254238	0.7266949152542372	0.7542372881355932	-0.09655747	59	0.7139830508474576	0.701271186440678	0.7266949152542372	0.7129237288135593	-0.09655747	61	0.7213983050847457	0.7161016949152542	0.7266949152542372	0.7383474576271186	-0.09655747	3	5	2	58.666666666666664	2.516611478423583	56	61	5	0.7221045197740112	0.008496616818867186	59
ZINC00011305	76	0.6430084745762712	0.510593220338983	0.7754237288135594	0.4957627118644068	-0.082902889	45	0.788135593220339	0.8008474576271186	0.7754237288135594	0.7997881355932204	-0.082902889	58	0.7266949152542372	0.6779661016949152	0.7754237288135594	0.6832627118644068	-0.082902889	31	18	13	59.666666666666664	15.56705923844749	45	76	31	0.7192796610169493	0.07284716630065337	60
ZINC94995063	58	0.7213983050847458	0.6292372881355932	0.8135593220338984	0.6218220338983051	-0.079162034	64	0.6970338983050848	0.5805084745762712	0.8135593220338984	0.5709745762711864	-0.079162034	60	0.722457627118644	0.6313559322033898	0.8135593220338984	0.6207627118644068	-0.079162034	6	2	4	60.666666666666664	3.0550504633038935	58	64	6	0.7136299435028248	0.014382353004531263	61
ZINC94228934	63	0.7023305084745762	0.6779661016949152	0.7266949152542372	0.6832627118644068	-0.09655747	65	0.6959745762711864	0.6652542372881356	0.7266949152542372	0.6578389830508474	-0.09655747	62	0.7065677966101694	0.6864406779661016	0.7266949152542372	0.6875	-0.09655747	2	1	3	63.333333333333336	1.5275252316519465	62	65	3	0.7016242937853107	0.005331803979710967	62
ZINC94228730	62	0.7023305084745763	0.7733050847457628	0.6313559322033898	0.777542372881356	-0.108981077	68	0.6811440677966102	0.7309322033898306	0.6313559322033898	0.736228813559322	-0.108981077	63	0.7033898305084746	0.7754237288135594	0.6313559322033898	0.7743644067796611	-0.108981077	6	1	5	64.33333333333333	3.214550253664318	62	68	6	0.6956214689265536	0.01254897997451757	63
ZINC94228862	61	0.7033898305084745	0.7288135593220338	0.6779661016949152	0.7372881355932204	-0.102645929	67	0.6896186440677966	0.701271186440678	0.6779661016949152	0.7129237288135593	-0.102645929	66	0.6906779661016949	0.7033898305084746	0.6779661016949152	0.7192796610169492	-0.102645929	6	5	1	64.66666666666667	3.214550253664318	61	67	6	0.6945621468926554	0.0076633242988031775	64
ZINC94228350	60	0.711864406779661	0.8008474576271186	0.6228813559322034	0.7976694915254237	-0.10975678	66	0.6949152542372881	0.7669491525423728	0.6228813559322034	0.7701271186440677	-0.10975678	68	0.6885593220338984	0.7542372881355932	0.6228813559322034	0.7584745762711864	-0.10975678	6	8	2	64.66666666666667	4.163331998932265	60	68	8	0.6984463276836158	0.012047120133638388	65
ZINC91477264	67	0.6832627118644068	0.510593220338983	0.8559322033898306	0.4957627118644068	-0.068783859	63	0.7055084745762712	0.5550847457627118	0.8559322033898306	0.5508474576271186	-0.068783859	65	0.6949152542372882	0.5338983050847458	0.8559322033898306	0.5169491525423728	-0.068783859	4	2	2	65.0	2.0	63	67	4	0.6945621468926554	0.011127084220754752	66
ZINC91477140	68	0.6779661016949152	0.5953389830508474	0.760593220338983	0.5963983050847458	-0.087613796	60	0.7076271186440678	0.6546610169491526	0.760593220338983	0.6483050847457628	-0.087613796	67	0.6906779661016949	0.6207627118644068	0.760593220338983	0.6165254237288136	-0.087613796	8	1	7	65.0	4.358898943540674	60	68	8	0.6920903954802261	0.014880866882560384	67
ZINC92046109	70	0.6546610169491526	0.5720338983050848	0.7372881355932204	0.5635593220338984	-0.095898427	62	0.7065677966101696	0.6758474576271186	0.7372881355932204	0.6673728813559322	-0.095898427	64	0.6949152542372882	0.652542372881356	0.7372881355932204	0.652542372881356	-0.095898427	8	6	2	65.33333333333333	4.163331998932265	62	70	8	0.6853813559322034	0.027235085025810266	68
ZINC91680807	65	0.6949152542372881	0.5169491525423728	0.8728813559322034	0.503177966101695	-0.065304593	69	0.6779661016949152	0.4830508474576271	0.8728813559322034	0.4819915254237288	-0.065304593	69	0.6864406779661016	0.5	0.8728813559322034	0.4830508474576271	-0.065304593	4	4	0	67.66666666666667	2.3094010767585034	65	69	4	0.6864406779661016	0.008474576271186418	69
ZINC91477144	66	0.6832627118644068	0.6059322033898306	0.760593220338983	0.5985169491525424	-0.087613796	70	0.663135593220339	0.565677966101695	0.760593220338983	0.5540254237288136	-0.087613796	71	0.6684322033898304	0.576271186440678	0.760593220338983	0.5688559322033898	-0.087613796	4	5	1	69.0	2.6457513110645907	66	71	5	0.6716101694915254	0.01043311207817385	70
ZINC94228532	69	0.6705508474576272	0.8072033898305084	0.5338983050847458	0.8072033898305084	-0.121641561	72	0.646186440677966	0.7584745762711864	0.5338983050847458	0.7648305084745763	-0.121641561	70	0.6694915254237288	0.8050847457627118	0.5338983050847458	0.7976694915254238	-0.121641561	3	1	2	70.33333333333333	1.5275252316519468	69	72	3	0.6620762711864406	0.013771186440678011	71
ZINC91475945	75	0.6430084745762712	0.5317796610169492	0.7542372881355932	0.513771186440678	-0.087887828	73	0.6430084745762712	0.5317796610169492	0.7542372881355932	0.5296610169491525	-0.087887828	72	0.652542372881356	0.5508474576271186	0.7542372881355932	0.5360169491525424	-0.087887828	2	3	1	73.33333333333333	1.5275252316519468	72	75	3	0.6461864406779662	0.005504398752867212	72
ZINC94228212	73	0.646186440677966	0.6949152542372882	0.597457627118644	0.6938559322033898	-0.112657259	75	0.6292372881355932	0.6610169491525424	0.597457627118644	0.6567796610169492	-0.112657259	75	0.635593220338983	0.673728813559322	0.597457627118644	0.6800847457627119	-0.112657259	2	2	0	74.33333333333333	1.1547005383792517	73	75	2	0.6370056497175142	0.008562398060015615	73
ZINC94228054	72	0.646186440677966	0.8813559322033898	0.4110169491525424	0.8548728813559322	-0.136947401	79	0.6154661016949152	0.8199152542372882	0.4110169491525424	0.8114406779661016	-0.136947401	73	0.6408898305084746	0.8707627118644068	0.4110169491525424	0.850635593220339	-0.136947401	7	1	6	74.66666666666667	3.7859388972001824	72	79	7	0.634180790960452	0.01642233891840888	74
ZINC67740413	79	0.6292372881355932	0.6483050847457628	0.6101694915254238	0.646186440677966	-0.111327785	71	0.6472457627118644	0.684322033898305	0.6101694915254238	0.6758474576271186	-0.111327785	74	0.6398305084745763	0.6694915254237288	0.6101694915254238	0.6779661016949152	-0.111327785	8	5	3	74.66666666666667	4.041451884327381	71	79	8	0.638771186440678	0.009050851425124512	75
ZINC94841683	74	0.646186440677966	0.6567796610169492	0.635593220338983	0.6578389830508475	-0.108876629	77	0.625	0.614406779661017	0.635593220338983	0.6101694915254237	-0.108876629	77	0.6313559322033898	0.6271186440677966	0.635593220338983	0.6186440677966102	-0.108876629	3	3	0	76.0	1.7320508075688772	74	77	3	0.634180790960452	0.010872036947980657	76
ZINC94229150	77	0.6334745762711864	0.6186440677966102	0.6483050847457628	0.6197033898305084	-0.108051734	76	0.628177966101695	0.6080508474576272	0.6483050847457628	0.5985169491525424	-0.108051734	78	0.6302966101694916	0.6122881355932204	0.6483050847457628	0.6133474576271187	-0.108051734	1	1	2	77.0	1.0	76	78	2	0.6306497175141244	0.002665901989855454	77
ZINC94228894	85	0.6101694915254238	0.7415254237288136	0.4788135593220339	0.7584745762711864	-0.129453858	74	0.6324152542372882	0.7860169491525424	0.4788135593220339	0.7923728813559322	-0.129453858	79	0.6197033898305084	0.760593220338983	0.4788135593220339	0.7595338983050848	-0.129453858	11	6	5	79.33333333333333	5.507570547286102	74	85	11	0.6207627118644068	0.011160650161920277	78
ZINC94229174	83	0.6207627118644068	0.614406779661017	0.6271186440677966	0.614406779661017	-0.109357502	80	0.6133474576271186	0.5995762711864406	0.6271186440677966	0.5911016949152542	-0.109357502	76	0.6313559322033898	0.635593220338983	0.6271186440677966	0.6218220338983051	-0.109357502	3	7	4	79.66666666666667	3.511884584284246	76	83	7	0.621822033898305	0.009050851425124505	79
ZINC94229082	82	0.6218220338983051	0.8622881355932204	0.3813559322033898	0.847457627118644	-0.142695597	82	0.611228813559322	0.8411016949152542	0.3813559322033898	0.8156779661016949	-0.142695597	80	0.6165254237288136	0.8516949152542372	0.3813559322033898	0.8358050847457628	-0.142695597	0	2	2	81.33333333333333	1.1547005383792517	80	82	2	0.6165254237288136	0.005296610169491567	80
ZINC94227942	80	0.6239406779661016	0.8538135593220338	0.3940677966101695	0.8432203389830508	-0.142454292	85	0.5953389830508474	0.7966101694915254	0.3940677966101695	0.798728813559322	-0.142454292	82	0.603813559322034	0.8135593220338984	0.3940677966101695	0.8082627118644068	-0.142454292	5	2	3	82.33333333333333	2.516611478423583	80	85	5	0.6076977401129943	0.014691132812651615	81
ZINC91793974	78	0.6313559322033898	0.5466101694915254	0.7161016949152542	0.524364406779661	-0.098038668	86	0.5953389830508474	0.4745762711864407	0.7161016949152542	0.4735169491525424	-0.098038668	83	0.603813559322034	0.4915254237288136	0.7161016949152542	0.4682203389830508	-0.098038668	8	5	3	82.33333333333333	4.041451884327381	78	86	8	0.6101694915254238	0.018830920375668615	82
ZINC94293304	81	0.6228813559322034	0.7923728813559322	0.4533898305084746	0.7902542372881356	-0.132873972	83	0.6059322033898304	0.7584745762711864	0.4533898305084746	0.7648305084745763	-0.132873972	84	0.597457627118644	0.7415254237288136	0.4533898305084746	0.75	-0.132873972	2	3	1	82.66666666666667	1.5275252316519468	81	84	3	0.6087570621468926	0.012945129081796184	83
ZINC01587761	71	0.6483050847457628	0.5550847457627118	0.7415254237288136	0.5370762711864407	-0.09340864	81	0.6122881355932204	0.4830508474576271	0.7415254237288136	0.4819915254237288	-0.09340864	105	0.5127118644067796	0.2838983050847458	0.7415254237288136	0.3061440677966102	-0.09340864	10	34	24	85.66666666666667	17.47378989610821	71	105	34	0.5911016949152542	0.07023552734852029	84
ZINC19845011	86	0.5995762711864407	0.652542372881356	0.5466101694915254	0.6536016949152542	-0.119013515	88	0.5889830508474576	0.6313559322033898	0.5466101694915254	0.6197033898305084	-0.119013515	85	0.597457627118644	0.6483050847457628	0.5466101694915254	0.6504237288135593	-0.119013515	2	1	3	86.33333333333333	1.5275252316519468	85	88	3	0.5953389830508474	0.005605405320052125	85
ZINC94989718	87	0.5985169491525424	0.5233050847457628	0.673728813559322	0.5127118644067796	-0.103063464	93	0.5688559322033898	0.4639830508474576	0.673728813559322	0.4608050847457627	-0.103063464	81	0.6059322033898304	0.538135593220339	0.673728813559322	0.5190677966101696	-0.103063464	6	6	12	87.0	6.0	81	93	12	0.5911016949152542	0.019618918620182335	86
ZINC93036969	84	0.6144067796610169	0.6398305084745762	0.5889830508474576	0.6345338983050848	-0.113594047	87	0.5911016949152542	0.5932203389830508	0.5889830508474576	0.5858050847457628	-0.113594047	92	0.5476694915254237	0.5063559322033898	0.5889830508474576	0.4841101694915254	-0.113594047	3	8	5	87.66666666666667	4.041451884327381	84	92	8	0.5843926553672316	0.03387070733932193	87
ZINC92266460	88	0.5942796610169492	0.9067796610169492	0.2817796610169492	0.8760593220338984	-0.155032477	92	0.5730932203389831	0.864406779661017	0.2817796610169492	0.8432203389830508	-0.155032477	86	0.5889830508474576	0.8961864406779662	0.2817796610169492	0.875	-0.155032477	4	2	6	88.66666666666667	3.055050463303893	86	92	6	0.58545197740113	0.01102577330225702	88
ZINC86297928	95	0.5497881355932204	0.4152542372881356	0.684322033898305	0.3940677966101695	-0.102194291	84	0.6027542372881356	0.5211864406779662	0.684322033898305	0.5116525423728813	-0.102194291	87	0.583686440677966	0.4830508474576271	0.684322033898305	0.4661016949152542	-0.102194291	11	8	3	88.66666666666667	5.686240703077327	84	95	11	0.5787429378531074	0.026826864284212663	89
ZINC55358967	98	0.5402542372881356	0.3347457627118644	0.7457627118644068	0.3527542372881356	-0.091969022	78	0.6197033898305084	0.4936440677966102	0.7457627118644068	0.4841101694915254	-0.091969022	90	0.5635593220338984	0.3813559322033898	0.7457627118644068	0.3622881355932203	-0.091969022	20	8	12	88.66666666666667	10.066445913694334	78	98	20	0.5745056497175142	0.04084003583792657	90
ZINC91663636	89	0.5805084745762712	0.5805084745762712	0.5805084745762712	0.5847457627118644	-0.115391605	90	0.5783898305084746	0.576271186440678	0.5805084745762712	0.5667372881355932	-0.115391605	89	0.5720338983050848	0.5635593220338984	0.5805084745762712	0.5550847457627118	-0.115391605	1	0	1	89.33333333333333	0.5773502691896257	89	90	1	0.5769774011299434	0.004410309320902812	91
ZINC92633037	100	0.5370762711864407	0.5508474576271186	0.5233050847457628	0.534957627118644	-0.123947485	89	0.5815677966101696	0.6398305084745762	0.5233050847457628	0.638771186440678	-0.123947485	88	0.5720338983050848	0.6207627118644068	0.5233050847457628	0.6165254237288136	-0.123947485	11	12	1	92.33333333333333	6.6583281184793925	88	100	12	0.5635593220338984	0.023425152952855903	92
ZINC64978751	91	0.5646186440677966	0.2944915254237288	0.8347457627118644	0.2966101694915254	-0.075312068	98	0.538135593220339	0.2415254237288135	0.8347457627118644	0.2447033898305084	-0.075312068	95	0.5444915254237288	0.2542372881355932	0.8347457627118644	0.2680084745762712	-0.075312068	7	4	3	94.66666666666667	3.511884584284246	91	98	7	0.5490819209039548	0.013825403919810653	93
ZINC35296971	94	0.5519067796610169	0.2944915254237288	0.809322033898305	0.2966101694915254	-0.080579168	97	0.538135593220339	0.2669491525423729	0.809322033898305	0.2711864406779661	-0.080579168	96	0.5360169491525424	0.2627118644067797	0.809322033898305	0.2838983050847458	-0.080579168	3	2	1	95.66666666666667	1.5275252316519468	94	97	3	0.5420197740112994	0.008627677770388798	94
ZINC94228726	92	0.5561440677966102	0.6292372881355932	0.4830508474576271	0.6218220338983051	-0.128349276	95	0.5455508474576272	0.6080508474576272	0.4830508474576271	0.5985169491525424	-0.128349276	100	0.5254237288135594	0.5677966101694916	0.4830508474576271	0.5572033898305084	-0.128349276	3	8	5	95.66666666666667	4.041451884327381	92	100	8	0.5423728813559322	0.015604787990101931	95
ZINC93036972	90	0.5752118644067796	0.5614406779661016	0.5889830508474576	0.538135593220339	-0.113594047	94	0.5476694915254237	0.5063559322033898	0.5889830508474576	0.4872881355932203	-0.113594047	104	0.5127118644067796	0.4364406779661017	0.5889830508474576	0.4216101694915254	-0.113594047	4	14	10	96.0	7.211102550927978	90	104	14	0.5451977401129943	0.03132322886108063	96
ZINC94228536	93	0.5529661016949152	0.538135593220339	0.5677966101694916	0.5169491525423728	-0.116871897	103	0.5190677966101696	0.4703389830508475	0.5677966101694916	0.4629237288135593	-0.116871897	94	0.5444915254237288	0.5211864406779662	0.5677966101694916	0.4947033898305085	-0.116871897	10	1	9	96.66666666666667	5.507570547286102	93	103	10	0.5388418079096046	0.01764123728361125	97
ZINC35284969	96	0.5466101694915254	0.2076271186440678	0.885593220338983	0.2203389830508474	-0.056417527	104	0.5169491525423728	0.1483050847457627	0.885593220338983	0.1811440677966101	-0.056417527	91	0.5508474576271186	0.2161016949152542	0.885593220338983	0.2192796610169491	-0.056417527	8	5	13	97.0	6.557438524302	91	104	13	0.538135593220339	0.018469910777714732	98
ZINC37286533	97	0.5444915254237288	0.3686440677966102	0.7203389830508474	0.3697033898305085	-0.097844866	105	0.5084745762711864	0.2966101694915254	0.7203389830508474	0.3188559322033898	-0.097844866	93	0.5476694915254237	0.375	0.7203389830508474	0.361228813559322	-0.097844866	8	4	12	98.33333333333333	6.110100926607786	93	105	12	0.533545197740113	0.02176986248841574	99
ZINC93037186	99	0.5370762711864407	0.8177966101694916	0.2563559322033898	0.8103813559322034	-0.155600268	101	0.524364406779661	0.7923728813559322	0.2563559322033898	0.7944915254237288	-0.155600268	102	0.5180084745762712	0.7796610169491526	0.2563559322033898	0.7817796610169492	-0.155600268	2	3	1	100.66666666666667	1.5275252316519468	99	102	3	0.5264830508474576	0.009708846811347153	100
ZINC94228926	101	0.5286016949152542	0.586864406779661	0.4703389830508475	0.5889830508474576	-0.129550012	106	0.5074152542372882	0.5444915254237288	0.4703389830508475	0.5402542372881356	-0.129550012	97	0.5328389830508474	0.5953389830508474	0.4703389830508475	0.590042372881356	-0.129550012	5	4	9	101.33333333333333	4.509249752822894	97	106	9	0.5229519774011299	0.013620975651119957	101
ZINC93097080	106	0.4883474576271186	0.2648305084745763	0.711864406779661	0.2775423728813559	-0.098575194	99	0.5338983050847458	0.3559322033898305	0.711864406779661	0.3453389830508474	-0.098575194	101	0.521186440677966	0.3305084745762712	0.711864406779661	0.3283898305084746	-0.098575194	7	5	2	102.0	3.605551275463989	99	106	7	0.5144774011299434	0.023504857684523487	102
ZINC42783578	110	0.4798728813559322	0.5021186440677966	0.4576271186440678	0.4883474576271187	-0.130100969	96	0.5423728813559322	0.6271186440677966	0.4576271186440678	0.6186440677966102	-0.130100969	107	0.5063559322033898	0.5550847457627118	0.4576271186440678	0.5444915254237288	-0.130100969	14	3	11	104.33333333333333	7.3711147958319945	96	110	14	0.5095338983050848	0.03137095952322213	103
ZINC92267575	102	0.5233050847457628	0.4915254237288136	0.5550847457627118	0.4766949152542373	-0.118249907	111	0.4894067796610169	0.423728813559322	0.5550847457627118	0.4258474576271186	-0.118249907	103	0.5158898305084746	0.4766949152542373	0.5550847457627118	0.4650423728813559	-0.118249907	9	1	8	105.33333333333333	4.932882862316247	102	111	9	0.5095338983050848	0.017820554916589786	104
ZINC26963329	104	0.5180084745762712	0.5614406779661016	0.4745762711864407	0.538135593220339	-0.129492493	110	0.4904661016949152	0.5063559322033898	0.4745762711864407	0.4872881355932203	-0.129492493	106	0.5084745762711864	0.5423728813559322	0.4745762711864407	0.521186440677966	-0.129492493	6	2	4	106.66666666666667	3.055050463303893	104	110	6	0.5056497175141242	0.013986795423967786	105
ZINC92633036	121	0.4608050847457627	0.3983050847457627	0.5233050847457628	0.388771186440678	-0.123947485	100	0.5307203389830508	0.538135593220339	0.5233050847457628	0.5370762711864406	-0.123947485	99	0.5264830508474576	0.5296610169491526	0.5233050847457628	0.513771186440678	-0.123947485	21	22	1	106.66666666666667	12.42309676905615	99	121	22	0.506002824858757	0.03919968668468338	106
ZINC93037188	103	0.5180084745762712	0.7796610169491526	0.2563559322033898	0.7786016949152543	-0.155600268	109	0.4968220338983051	0.7372881355932204	0.2563559322033898	0.7574152542372881	-0.155600268	111	0.4947033898305085	0.7330508474576272	0.2563559322033898	0.7425847457627119	-0.155600268	6	8	2	107.66666666666667	4.163331998932265	103	111	8	0.503177966101695	0.01288720875063182	107
ZINC21951548	107	0.4872881355932203	0.1694915254237288	0.8050847457627118	0.1970338983050847	-0.081279001	108	0.5031779661016949	0.2012711864406779	0.8050847457627118	0.2171610169491525	-0.081279001	109	0.5010593220338982	0.1970338983050847	0.8050847457627118	0.2108050847457627	-0.081279001	1	2	1	108.0	1.0	107	109	2	0.4971751412429379	0.00862767777038883	108
ZINC93036970	135	0.4226694915254237	0.2563559322033898	0.5889830508474576	0.2701271186440678	-0.113594047	91	0.5773305084745763	0.565677966101695	0.5889830508474576	0.5540254237288136	-0.113594047	98	0.527542372881356	0.4661016949152542	0.5889830508474576	0.4533898305084746	-0.113594047	44	37	7	108.0	23.643180835073778	91	135	44	0.509180790960452	0.07894851682530249	109
ZINC92289796	105	0.5042372881355932	0.7351694915254238	0.2733050847457627	0.7542372881355932	-0.155280705	112	0.4872881355932204	0.701271186440678	0.2733050847457627	0.7129237288135593	-0.155280705	108	0.5052966101694916	0.7372881355932204	0.2733050847457627	0.7489406779661016	-0.155280705	7	3	4	108.33333333333333	3.511884584284246	105	112	7	0.4989406779661017	0.010105288150603228	110
ZINC92861144	118	0.4650423728813559	0.7033898305084746	0.2266949152542373	0.6991525423728814	-0.157340156	107	0.5063559322033898	0.7860169491525424	0.2266949152542373	0.7923728813559322	-0.157340156	110	0.4989406779661017	0.7711864406779662	0.2266949152542373	0.7680084745762712	-0.157340156	11	8	3	111.66666666666667	5.686240703077327	107	118	11	0.49011299435028244	0.022026087816032058	111
ZINC94228320	108	0.4819915254237288	0.9110169491525424	0.0529661016949152	0.8866525423728814	-0.180949958	117	0.4629237288135593	0.8728813559322034	0.0529661016949152	0.8527542372881356	-0.180949958	112	0.4819915254237288	0.9110169491525424	0.0529661016949152	0.8908898305084746	-0.180949958	9	4	5	112.33333333333333	4.509249752822894	108	117	9	0.47563559322033894	0.01100879750573439	112
ZINC86297857	113	0.475635593220339	0.4576271186440678	0.4936440677966102	0.4343220338983051	-0.12688746	115	0.4671610169491526	0.4406779661016949	0.4936440677966102	0.4311440677966102	-0.12688746	113	0.4777542372881356	0.461864406779661	0.4936440677966102	0.448093220338983	-0.12688746	2	0	2	113.66666666666667	1.1547005383792517	113	115	2	0.4735169491525424	0.005605405320052084	113
ZINC92303941	109	0.4819915254237288	0.7161016949152542	0.2478813559322034	0.7129237288135593	-0.15561961	118	0.461864406779661	0.6758474576271186	0.2478813559322034	0.6673728813559322	-0.15561961	116	0.4724576271186441	0.6970338983050848	0.2478813559322034	0.7033898305084746	-0.15561961	9	7	2	114.33333333333333	4.725815626252608	109	118	9	0.4721045197740113	0.010068204399281959	114
ZINC92303943	111	0.4777542372881356	0.7076271186440678	0.2478813559322034	0.7055084745762712	-0.15561961	120	0.4586864406779661	0.6694915254237288	0.2478813559322034	0.6652542372881356	-0.15561961	115	0.4724576271186441	0.6970338983050848	0.2478813559322034	0.7033898305084746	-0.15561961	9	4	5	115.33333333333333	4.509249752822894	111	120	9	0.4696327683615819	0.00984276826607794	115
ZINC92266454	114	0.4724576271186441	0.663135593220339	0.2817796610169492	0.6610169491525424	-0.155032477	121	0.451271186440678	0.6207627118644068	0.2817796610169492	0.6175847457627119	-0.155032477	117	0.4692796610169492	0.6567796610169492	0.2817796610169492	0.6546610169491526	-0.155032477	7	3	4	117.33333333333333	3.511884584284246	114	121	7	0.4643361581920904	0.011425628310284914	116
ZINC94228262	112	0.475635593220339	0.5233050847457628	0.4279661016949153	0.5127118644067796	-0.136421448	119	0.4608050847457627	0.4936440677966102	0.4279661016949153	0.4841101694915254	-0.136421448	121	0.461864406779661	0.4957627118644068	0.4279661016949153	0.4735169491525424	-0.136421448	7	9	2	117.33333333333333	4.725815626252608	112	121	9	0.46610169491525416	0.008273569571935025	117
ZINC91411759	138	0.4152542372881356	0.0805084745762711	0.75	0.1091101694915254	-0.090603631	102	0.5233050847457628	0.2966101694915254	0.75	0.3188559322033898	-0.090603631	114	0.4735169491525424	0.1970338983050847	0.75	0.2108050847457627	-0.090603631	36	24	12	118.0	18.33030277982336	102	138	36	0.47069209039548027	0.05408078475138713	118
ZINC86297935	117	0.4661016949152542	0.2478813559322034	0.684322033898305	0.2658898305084746	-0.102194291	122	0.4427966101694915	0.2012711864406779	0.684322033898305	0.2171610169491525	-0.102194291	120	0.4639830508474576	0.2436440677966101	0.684322033898305	0.2531779661016949	-0.102194291	5	3	2	119.66666666666667	2.516611478423583	117	122	5	0.45762711864406774	0.012887208750631818	119
ZINC94228114	119	0.4629237288135593	0.586864406779661	0.3389830508474576	0.5889830508474576	-0.147446462	123	0.4417372881355932	0.5444915254237288	0.3389830508474576	0.5402542372881356	-0.147446462	119	0.4671610169491525	0.5953389830508474	0.3389830508474576	0.590042372881356	-0.147446462	4	0	4	120.33333333333333	2.3094010767585034	119	123	4	0.45727401129943496	0.013620975651119988	120
ZINC86300290	115	0.472457627118644	0.4343220338983051	0.510593220338983	0.4088983050847458	-0.125502013	128	0.4332627118644068	0.3559322033898305	0.510593220338983	0.3453389830508474	-0.125502013	125	0.451271186440678	0.3919491525423729	0.510593220338983	0.3760593220338983	-0.125502013	13	10	3	122.66666666666667	6.8068592855540455	115	128	13	0.4523305084745763	0.01961891862018229	121
ZINC94228318	122	0.448093220338983	0.8432203389830508	0.0529661016949152	0.8411016949152542	-0.180949958	125	0.4364406779661017	0.8199152542372882	0.0529661016949152	0.8114406779661016	-0.180949958	122	0.4544491525423729	0.8559322033898306	0.0529661016949152	0.8389830508474576	-0.180949958	3	0	3	123.0	1.7320508075688772	122	125	3	0.4463276836158192	0.009133133585012403	122
ZINC92861148	120	0.4608050847457627	0.6949152542372882	0.2266949152542373	0.6938559322033898	-0.157340156	124	0.4406779661016949	0.6546610169491526	0.2266949152542373	0.6483050847457628	-0.157340156	126	0.4438559322033898	0.6610169491525424	0.2266949152542373	0.6557203389830508	-0.157340156	4	6	2	123.33333333333333	3.055050463303893	120	126	6	0.44844632768361575	0.010820306105963677	123
ZINC92417735	136	0.4184322033898305	0.4152542372881356	0.4216101694915254	0.3940677966101695	-0.136703792	116	0.4639830508474576	0.5063559322033898	0.4216101694915254	0.4872881355932203	-0.136703792	118	0.4692796610169491	0.5169491525423728	0.4216101694915254	0.4947033898305084	-0.136703792	20	18	2	123.33333333333333	11.015141094572204	116	136	20	0.4505649717514124	0.02795352610595307	124
ZINC86298265	116	0.4661016949152542	0.4682203389830508	0.4639830508474576	0.4385593220338983	-0.129915769	126	0.4364406779661017	0.4088983050847458	0.4639830508474576	0.3781779661016949	-0.129915769	133	0.4247881355932204	0.3855932203389831	0.4639830508474576	0.3728813559322034	-0.129915769	10	17	7	125.0	8.54400374531753	116	133	17	0.4424435028248588	0.021300891429174653	125
ZINC87179160	127	0.4322033898305084	0.461864406779661	0.4025423728813559	0.4375	-0.138620486	127	0.4332627118644068	0.4639830508474576	0.4025423728813559	0.4608050847457627	-0.138620486	124	0.4544491525423728	0.5063559322033898	0.4025423728813559	0.4841101694915254	-0.138620486	0	3	3	126.0	1.7320508075688772	124	127	3	0.43997175141242933	0.012548979974517526	126
ZINC94228158	124	0.4385593220338983	0.7245762711864406	0.1525423728813559	0.7319915254237288	-0.168001956	130	0.4216101694915254	0.690677966101695	0.1525423728813559	0.6949152542372881	-0.168001956	128	0.4300847457627119	0.7076271186440678	0.1525423728813559	0.722457627118644	-0.168001956	6	4	2	127.33333333333333	3.055050463303893	124	130	6	0.4300847457627119	0.008474576271186446	127
ZINC92289792	123	0.4396186440677966	0.6059322033898306	0.2733050847457627	0.5985169491525424	-0.155280705	131	0.4194915254237288	0.565677966101695	0.2733050847457627	0.5540254237288136	-0.155280705	129	0.4300847457627118	0.586864406779661	0.2733050847457627	0.5879237288135594	-0.155280705	8	6	2	127.66666666666667	4.163331998932265	123	131	8	0.4297316384180791	0.010068204399281959	128
ZINC86307184	147	0.3908898305084746	0.2796610169491525	0.5021186440677966	0.2807203389830508	-0.12666588	113	0.4788135593220339	0.4555084745762712	0.5021186440677966	0.4576271186440678	-0.12666588	123	0.4544491525423729	0.4067796610169492	0.5021186440677966	0.3961864406779661	-0.12666588	34	24	10	127.66666666666667	17.47378989610821	113	147	34	0.4413841807909604	0.04539455515002855	129
ZINC86300297	128	0.4311440677966102	0.3516949152542373	0.510593220338983	0.3633474576271186	-0.125502013	133	0.4152542372881356	0.3199152542372881	0.510593220338983	0.3209745762711864	-0.125502013	127	0.4375	0.3644067796610169	0.510593220338983	0.3559322033898305	-0.125502013	5	1	6	129.33333333333334	3.2145502536643185	127	133	6	0.4279661016949152	0.011458319731347423	130
ZINC94615100	130	0.426906779661017	0.4788135593220339	0.375	0.4629237288135593	-0.142875223	135	0.4078389830508474	0.4406779661016949	0.375	0.4311440677966102	-0.142875223	131	0.4258474576271186	0.4766949152542373	0.375	0.4650423728813559	-0.142875223	5	1	4	132.0	2.6457513110645907	130	135	5	0.4201977401129944	0.010716095272241207	131
ZINC39952141	125	0.4375	0.4343220338983051	0.4406779661016949	0.4088983050847458	-0.133728377	142	0.3983050847457627	0.3559322033898305	0.4406779661016949	0.3453389830508474	-0.133728377	130	0.426906779661017	0.413135593220339	0.4406779661016949	0.3983050847457627	-0.133728377	17	5	12	132.33333333333334	8.736894948054104	125	142	17	0.42090395480225995	0.02027525031067175	132
ZINC94615217	137	0.4152542372881356	0.423728813559322	0.4067796610169492	0.4025423728813559	-0.137943507	129	0.4279661016949153	0.4491525423728814	0.4067796610169492	0.4544491525423728	-0.137943507	132	0.4258474576271186	0.4449152542372881	0.4067796610169492	0.4322033898305084	-0.137943507	8	5	3	132.66666666666666	4.041451884327381	129	137	8	0.4230225988700565	0.0068104878255599985	133
ZINC03028733	131	0.423728813559322	0.1949152542372881	0.652542372881356	0.2086864406779661	-0.107358393	137	0.4067796610169492	0.1610169491525423	0.652542372881356	0.1917372881355932	-0.107358393	134	0.4194915254237288	0.1864406779661017	0.652542372881356	0.1959745762711864	-0.107358393	6	3	3	134.0	3.0	131	137	6	0.4166666666666667	0.008820618641805625	134
ZINC86297863	133	0.4226694915254237	0.3516949152542373	0.4936440677966102	0.3633474576271186	-0.12688746	136	0.4067796610169492	0.3199152542372881	0.4936440677966102	0.3209745762711864	-0.12688746	135	0.4163135593220339	0.3389830508474576	0.4936440677966102	0.3463983050847458	-0.12688746	3	2	1	134.66666666666666	1.5275252316519468	133	136	3	0.4152542372881356	0.00799770596956645	135
ZINC94615070	134	0.4226694915254237	0.4851694915254237	0.3601694915254237	0.4639830508474576	-0.145121601	143	0.3951271186440678	0.4300847457627119	0.3601694915254237	0.4290254237288135	-0.145121601	136	0.4152542372881356	0.4703389830508475	0.3601694915254237	0.4608050847457627	-0.145121601	9	2	7	137.66666666666666	4.725815626252608	134	143	9	0.4110169491525424	0.014251720388849263	136
ZINC94228598	132	0.423728813559322	0.6822033898305084	0.1652542372881356	0.6853813559322034	-0.16515763	138	0.4057203389830509	0.6461864406779662	0.1652542372881356	0.646186440677966	-0.16515763	145	0.3834745762711864	0.6016949152542372	0.1652542372881356	0.6101694915254237	-0.16515763	6	13	7	138.33333333333334	6.506407098647712	132	145	13	0.40430790960451973	0.020164253580888754	137
ZINC86661583	140	0.4014830508474576	0.0211864406779661	0.7817796610169492	0.0222457627118644	-0.082812847	139	0.4057203389830509	0.0296610169491525	0.7817796610169492	0.0233050847457627	-0.082812847	139	0.4036016949152542	0.0254237288135593	0.7817796610169492	0.0233050847457627	-0.082812847	1	1	0	139.33333333333334	0.5773502691896258	139	140	1	0.40360169491525416	0.0021186440677966323	138
ZINC94614915	129	0.4279661016949153	0.5317796610169492	0.3241525423728814	0.513771186440678	-0.148937443	140	0.4036016949152542	0.4830508474576271	0.3241525423728814	0.4819915254237288	-0.148937443	151	0.3728813559322034	0.4216101694915254	0.3241525423728814	0.4067796610169492	-0.148937443	11	22	11	140.0	11.0	129	151	22	0.4014830508474576	0.02760341995931226	139
ZINC94228920	139	0.4110169491525424	0.760593220338983	0.0614406779661017	0.771186440677966	-0.179834819	146	0.3930084745762712	0.7245762711864406	0.0614406779661017	0.7277542372881356	-0.179834819	137	0.4110169491525424	0.760593220338983	0.0614406779661017	0.7595338983050848	-0.179834819	7	2	9	140.66666666666666	4.725815626252609	137	146	9	0.4050141242937853	0.010397197644304705	140
ZINC86298271	155	0.371822033898305	0.2796610169491525	0.4639830508474576	0.2807203389830508	-0.129915769	132	0.4184322033898305	0.3728813559322034	0.4639830508474576	0.3485169491525424	-0.129915769	138	0.4078389830508474	0.3516949152542373	0.4639830508474576	0.3474576271186441	-0.129915769	23	17	6	141.66666666666666	11.930353445448855	132	155	23	0.39936440677966095	0.024433395327692415	141
ZINC94229196	126	0.4332627118644068	0.4343220338983051	0.4322033898305085	0.4088983050847458	-0.136030446	145	0.3940677966101695	0.3559322033898305	0.4322033898305085	0.3453389830508474	-0.136030446	154	0.3697033898305085	0.3072033898305085	0.4322033898305085	0.3146186440677966	-0.136030446	19	28	9	141.66666666666666	14.29452109492771	126	154	28	0.3990112994350283	0.03206673540425869	142
ZINC86661585	143	0.3951271186440678	0.0084745762711864	0.7817796610169492	0.0169491525423728	-0.082812847	144	0.3951271186440678	0.0084745762711864	0.7817796610169492	0.0190677966101694	-0.082812847	140	0.3961864406779661	0.010593220338983	0.7817796610169492	0.0158898305084745	-0.082812847	1	3	4	142.33333333333334	2.081665999466133	140	144	4	0.39548022598870053	0.0006115998614296867	143
ZINC37271217	174	0.3199152542372881	0.2711864406779661	0.3686440677966102	0.2786016949152542	-0.144939159	114	0.4777542372881356	0.586864406779661	0.3686440677966102	0.5805084745762712	-0.144939159	144	0.385593220338983	0.4025423728813559	0.3686440677966102	0.3834745762711864	-0.144939159	60	30	30	144.0	30.0	114	174	60	0.39442090395480217	0.07928891562600147	144
ZINC93030365	141	0.4004237288135593	0.5953389830508474	0.2055084745762712	0.5963983050847458	-0.158263304	152	0.3781779661016949	0.5508474576271186	0.2055084745762712	0.5476694915254237	-0.158263304	141	0.3930084745762712	0.5805084745762712	0.2055084745762712	0.5858050847457628	-0.158263304	11	0	11	144.66666666666666	6.350852961085883	141	152	11	0.39053672316384186	0.011326987946571639	145
ZINC85706754	148	0.3898305084745762	0.2288135593220339	0.5508474576271186	0.2552966101694915	-0.118272344	150	0.3834745762711864	0.2161016949152542	0.5508474576271186	0.2235169491525423	-0.118272344	142	0.3919491525423728	0.2330508474576271	0.5508474576271186	0.2404661016949152	-0.118272344	2	6	8	146.66666666666666	4.163331998932266	142	150	8	0.38841807909604514	0.00441030932090278	146
ZINC94228184	144	0.3930084745762712	0.711864406779661	0.0741525423728813	0.711864406779661	-0.179224156	151	0.3792372881355932	0.684322033898305	0.0741525423728813	0.6758474576271186	-0.179224156	146	0.3824152542372881	0.690677966101695	0.0741525423728813	0.7023305084745763	-0.179224156	7	2	5	147.0	3.605551275463989	144	151	7	0.3848870056497175	0.007210656022832688	147
ZINC85140111	146	0.3930084745762712	0.0847457627118644	0.701271186440678	0.1133474576271186	-0.099888999	149	0.388771186440678	0.0762711864406779	0.701271186440678	0.0932203389830508	-0.099888999	147	0.3824152542372881	0.0635593220338983	0.701271186440678	0.0720338983050847	-0.099888999	3	1	2	147.33333333333334	1.5275252316519468	146	149	3	0.3880649717514124	0.005331803979710997	148
ZINC85140112	152	0.3781779661016949	0.0550847457627118	0.701271186440678	0.0741525423728813	-0.099888999	147	0.3919491525423729	0.0826271186440678	0.701271186440678	0.1059322033898305	-0.099888999	143	0.3898305084745763	0.0783898305084745	0.701271186440678	0.0932203389830508	-0.099888999	5	9	4	147.33333333333334	4.509249752822894	143	152	9	0.3866525423728813	0.007415254237288147	149
ZINC94615042	145	0.3930084745762712	0.2563559322033898	0.5296610169491526	0.2701271186440678	-0.123616588	155	0.3707627118644068	0.211864406779661	0.5296610169491526	0.222457627118644	-0.123616588	150	0.3792372881355932	0.2288135593220339	0.5296610169491526	0.236228813559322	-0.123616588	10	5	5	150.0	5.0	145	155	10	0.3810028248587571	0.011227480999706671	150
ZINC86799548	149	0.3866525423728814	0.326271186440678	0.4470338983050847	0.3379237288135593	-0.132965069	157	0.361228813559322	0.2754237288135593	0.4470338983050847	0.2828389830508474	-0.132965069	148	0.3813559322033898	0.3156779661016949	0.4470338983050847	0.3177966101694915	-0.132965069	8	1	9	151.33333333333334	4.932882862316247	148	157	9	0.3764124293785311	0.013413432142106359	151
ZINC91997936	142	0.3972457627118644	0.222457627118644	0.5720338983050848	0.2447033898305085	-0.116674031	154	0.3760593220338983	0.1800847457627118	0.5720338983050848	0.2002118644067796	-0.116674031	159	0.3559322033898305	0.1398305084745762	0.5720338983050848	0.163135593220339	-0.116674031	12	17	5	151.66666666666666	8.736894948054104	142	159	17	0.3764124293785311	0.0206590430456357	152
ZINC86799552	151	0.3792372881355932	0.3114406779661017	0.4470338983050847	0.3167372881355932	-0.132965069	160	0.3527542372881356	0.2584745762711864	0.4470338983050847	0.2669491525423729	-0.132965069	152	0.3728813559322034	0.298728813559322	0.4470338983050847	0.3093220338983051	-0.132965069	9	1	8	154.33333333333334	4.932882862316247	151	160	9	0.36829096045197734	0.013825403919810653	153
ZINC94928194	180	0.3114406779661017	0.3050847457627119	0.3177966101694915	0.3040254237288136	-0.151409375	134	0.4120762711864406	0.5063559322033898	0.3177966101694915	0.4872881355932203	-0.151409375	149	0.3792372881355932	0.4406779661016949	0.3177966101694915	0.4247881355932204	-0.151409375	46	31	15	154.33333333333334	23.459184413217212	134	180	46	0.3675847457627118	0.051319752177073366	154
ZINC93959763	157	0.3697033898305085	0.0317796610169491	0.7076271186440678	0.0254237288135593	-0.098894349	156	0.364406779661017	0.0211864406779661	0.7076271186440678	0.0222457627118644	-0.098894349	155	0.3697033898305085	0.0317796610169491	0.7076271186440678	0.0264830508474576	-0.098894349	1	2	1	156.0	1.0	155	157	2	0.36793785310734467	0.0030579993071484335	155
ZINC84492752	153	0.375	0.3516949152542373	0.3983050847457627	0.3633474576271186	-0.140512678	164	0.3421610169491526	0.2860169491525424	0.3983050847457627	0.3050847457627118	-0.140512678	153	0.3718220338983051	0.3453389830508475	0.3983050847457627	0.347457627118644	-0.140512678	11	0	11	156.66666666666666	6.350852961085883	153	164	11	0.3629943502824859	0.018112031925469136	156
ZINC37175345	150	0.3824152542372881	0.3771186440677966	0.3877118644067797	0.3771186440677966	-0.14265686	148	0.3898305084745763	0.3919491525423729	0.3877118644067797	0.3739406779661017	-0.14265686	174	0.3283898305084746	0.2690677966101695	0.3877118644067797	0.2891949152542373	-0.14265686	2	24	26	157.33333333333334	14.46835627614047	148	174	26	0.36687853107344637	0.03353776307740197	157
ZINC92417734	161	0.361228813559322	0.3008474576271186	0.4216101694915254	0.3029661016949152	-0.136703792	153	0.3781779661016949	0.3347457627118644	0.4216101694915254	0.3347457627118644	-0.136703792	160	0.3548728813559322	0.288135593220339	0.4216101694915254	0.3072033898305085	-0.136703792	8	1	7	158.0	4.358898943540674	153	161	8	0.36475988700564965	0.012047120133638404	158
ZINC86299668	154	0.3718220338983051	0.4533898305084746	0.2902542372881356	0.426906779661017	-0.154611081	163	0.3453389830508474	0.4004237288135593	0.2902542372881356	0.375	-0.154611081	157	0.3601694915254237	0.4300847457627119	0.2902542372881356	0.4163135593220339	-0.154611081	9	3	6	158.0	4.58257569495584	154	163	9	0.35911016949152536	0.01327326704040433	159
ZINC86307187	156	0.3697033898305085	0.2372881355932203	0.5021186440677966	0.2563559322033898	-0.12666588	161	0.3516949152542373	0.2012711864406779	0.5021186440677966	0.2171610169491525	-0.12666588	161	0.3527542372881356	0.2033898305084746	0.5021186440677966	0.2150423728813559	-0.12666588	5	5	0	159.33333333333334	2.886751345948129	156	161	5	0.35805084745762716	0.010105288150603242	160
ZINC94615068	160	0.364406779661017	0.3686440677966102	0.3601694915254237	0.3697033898305085	-0.145121601	158	0.3580508474576271	0.3559322033898305	0.3601694915254237	0.3453389830508474	-0.145121601	163	0.347457627118644	0.3347457627118644	0.3601694915254237	0.3336864406779661	-0.145121601	2	3	5	160.33333333333334	2.5166114784235836	158	163	5	0.356638418079096	0.008562398060015698	161
ZINC94719203	159	0.3686440677966102	0.4745762711864407	0.2627118644067797	0.4449152542372881	-0.155598771	165	0.3389830508474576	0.4152542372881356	0.2627118644067797	0.3983050847457627	-0.155598771	158	0.3580508474576271	0.4533898305084746	0.2627118644067797	0.4353813559322034	-0.155598771	6	1	7	160.66666666666666	3.7859388972001824	158	165	7	0.35522598870056493	0.015030929840249141	162
ZINC86299186	165	0.3527542372881356	0.4682203389830508	0.2372881355932203	0.4385593220338983	-0.156734411	168	0.3336864406779661	0.4300847457627119	0.2372881355932203	0.4290254237288135	-0.156734411	156	0.3622881355932203	0.4872881355932203	0.2372881355932203	0.4671610169491526	-0.156734411	3	9	12	163.0	6.244997998398398	156	168	12	0.3495762711864407	0.014563270217020668	163
ZINC86307866	158	0.3697033898305084	0.222457627118644	0.5169491525423728	0.2447033898305085	-0.124840885	162	0.3485169491525423	0.1800847457627118	0.5169491525423728	0.2002118644067796	-0.124840885	172	0.3315677966101694	0.1461864406779661	0.5169491525423728	0.1747881355932203	-0.124840885	4	14	10	164.0	7.211102550927978	158	172	14	0.3499293785310733	0.019106990478063114	164
ZINC86297562	162	0.3580508474576271	0.2796610169491525	0.4364406779661017	0.2807203389830508	-0.133876975	167	0.3347457627118644	0.2330508474576271	0.4364406779661017	0.236228813559322	-0.133876975	164	0.347457627118644	0.2584745762711864	0.4364406779661017	0.2817796610169492	-0.133876975	5	2	3	164.33333333333334	2.5166114784235836	162	167	5	0.3467514124293785	0.011668581667979024	165
ZINC94228918	164	0.3527542372881356	0.6440677966101694	0.0614406779661017	0.6377118644067796	-0.179834819	169	0.3305084745762712	0.5995762711864406	0.0614406779661017	0.5911016949152542	-0.179834819	162	0.350635593220339	0.6398305084745762	0.0614406779661017	0.6292372881355932	-0.179834819	5	2	7	165.0	3.605551275463989	162	169	7	0.3446327683615819	0.012277781532989909	166
ZINC86297484	168	0.3421610169491526	0.3516949152542373	0.3326271186440678	0.3633474576271186	-0.148607047	166	0.3358050847457627	0.3389830508474576	0.3326271186440678	0.3442796610169491	-0.148607047	165	0.3463983050847458	0.3601694915254237	0.3326271186440678	0.3527542372881356	-0.148607047	2	3	1	166.33333333333334	1.5275252316519465	165	168	3	0.34145480225988695	0.005331803979710997	167
ZINC94228182	166	0.3516949152542373	0.6292372881355932	0.0741525423728813	0.6218220338983051	-0.179224156	170	0.3305084745762712	0.586864406779661	0.0741525423728813	0.5805084745762712	-0.179224156	167	0.3432203389830509	0.6122881355932204	0.0741525423728813	0.6133474576271187	-0.179224156	4	1	3	167.66666666666666	2.081665999466133	166	170	4	0.34180790960451973	0.010663607959421964	168
ZINC37175346	190	0.2711864406779661	0.1546610169491525	0.3877118644067797	0.1811440677966102	-0.14265686	141	0.3983050847457627	0.4088983050847458	0.3877118644067797	0.3781779661016949	-0.14265686	175	0.3283898305084746	0.2690677966101695	0.3877118644067797	0.2891949152542373	-0.14265686	49	15	34	168.66666666666666	25.106440076867397	141	190	49	0.3326271186440678	0.06366516610727423	169
ZINC94969303	171	0.3273305084745763	0.3877118644067797	0.2669491525423729	0.3845338983050848	-0.155420458	172	0.3294491525423729	0.3919491525423729	0.2669491525423729	0.3739406779661017	-0.155420458	166	0.3442796610169492	0.4216101694915254	0.2669491525423729	0.4067796610169492	-0.155420458	1	5	6	169.66666666666666	3.2145502536643185	166	172	6	0.3336864406779661	0.009234955388857366	170
ZINC94228688	167	0.3432203389830509	0.6059322033898306	0.0805084745762711	0.5985169491525424	-0.179215934	174	0.3230932203389831	0.565677966101695	0.0805084745762711	0.5540254237288136	-0.179215934	170	0.3336864406779661	0.586864406779661	0.0805084745762711	0.5879237288135594	-0.179215934	7	3	4	170.33333333333334	3.5118845842842465	167	174	7	0.3333333333333333	0.010068204399281959	171
ZINC86305901	184	0.3019067796610169	0.1165254237288135	0.4872881355932203	0.1419491525423729	-0.127749601	159	0.3569915254237288	0.2266949152542373	0.4872881355932203	0.2266949152542373	-0.127749601	169	0.3347457627118644	0.1822033898305084	0.4872881355932203	0.1938559322033898	-0.127749601	25	15	10	170.66666666666666	12.583057392117917	159	184	25	0.3312146892655367	0.027711616042702593	172
ZINC86297479	172	0.3252118644067796	0.3177966101694915	0.3326271186440678	0.3294491525423729	-0.148607047	171	0.3305084745762712	0.3283898305084746	0.3326271186440678	0.3273305084745762	-0.148607047	173	0.3283898305084746	0.3241525423728814	0.3326271186440678	0.326271186440678	-0.148607047	1	1	2	172.0	1.0	171	173	2	0.3280367231638418	0.002665901989855513	173
ZINC86300631	169	0.3347457627118644	0.3686440677966102	0.3008474576271186	0.3697033898305085	-0.153903142	184	0.298728813559322	0.2966101694915254	0.3008474576271186	0.3188559322033898	-0.153903142	168	0.3379237288135593	0.375	0.3008474576271186	0.361228813559322	-0.153903142	15	1	16	173.66666666666666	8.962886439832502	168	184	16	0.32379943502824854	0.021769862488415757	174
ZINC85155192	177	0.3146186440677966	0.0127118644067796	0.6165254237288136	0.0180084745762711	-0.110878998	173	0.3273305084745763	0.0381355932203389	0.6165254237288136	0.0360169491525423	-0.110878998	176	0.3273305084745763	0.0381355932203389	0.6165254237288136	0.0296610169491525	-0.110878998	4	1	3	175.33333333333334	2.081665999466133	173	177	4	0.3230932203389831	0.007339198337156272	175
ZINC86298452	179	0.3114406779661017	0.4046610169491525	0.2182203389830508	0.3898305084745763	-0.157467384	176	0.3188559322033898	0.4194915254237288	0.2182203389830508	0.4036016949152542	-0.157467384	171	0.3336864406779661	0.4491525423728814	0.2182203389830508	0.4332627118644068	-0.157467384	3	8	5	175.33333333333334	4.041451884327381	171	179	8	0.3213276836158192	0.011326987946571639	176
ZINC94614916	163	0.3559322033898305	0.3877118644067797	0.3241525423728814	0.3845338983050848	-0.148937443	177	0.3167372881355932	0.3093220338983051	0.3241525423728814	0.3199152542372881	-0.148937443	186	0.2997881355932204	0.2754237288135593	0.3241525423728814	0.3029661016949153	-0.148937443	14	23	9	175.33333333333334	11.590225767142472	163	186	23	0.3241525423728813	0.028797197498025805	177
ZINC94229078	181	0.3072033898305085	0.4957627118644068	0.1186440677966101	0.4851694915254237	-0.176159708	175	0.3220338983050848	0.5254237288135594	0.1186440677966101	0.521186440677966	-0.176159708	177	0.3220338983050848	0.5254237288135594	0.1186440677966101	0.5021186440677966	-0.176159708	6	4	2	177.66666666666666	3.0550504633038935	175	181	6	0.317090395480226	0.008562398060015646	178
ZINC93030366	170	0.3273305084745763	0.4491525423728814	0.2055084745762712	0.4152542372881356	-0.158263304	185	0.2913135593220339	0.3771186440677966	0.2055084745762712	0.3569915254237288	-0.158263304	178	0.3177966101694915	0.4300847457627119	0.2055084745762712	0.4163135593220339	-0.158263304	15	8	7	177.66666666666666	7.505553499465135	170	185	15	0.3121468926553672	0.018661313928988437	179
ZINC85140183	175	0.3188559322033898	0.0762711864406779	0.5614406779661016	0.1059322033898305	-0.117375365	178	0.3156779661016949	0.0699152542372881	0.5614406779661016	0.0858050847457627	-0.117375365	181	0.3103813559322033	0.059322033898305	0.5614406779661016	0.0709745762711864	-0.117375365	3	6	3	178.0	3.0	175	181	6	0.31497175141242933	0.004281199030007866	180
ZINC85155191	173	0.3209745762711865	0.0254237288135593	0.6165254237288136	0.024364406779661	-0.110878998	179	0.3125	0.0084745762711864	0.6165254237288136	0.0190677966101694	-0.110878998	182	0.3082627118644068	0.0	0.6165254237288136	0.0116525423728813	-0.110878998	6	9	3	178.0	4.58257569495584	173	182	9	0.3139124293785311	0.006472564540898092	181
ZINC86298458	176	0.3167372881355932	0.4152542372881356	0.2182203389830508	0.3940677966101695	-0.157467384	183	0.3008474576271186	0.3834745762711864	0.2182203389830508	0.371822033898305	-0.157467384	179	0.3156779661016949	0.413135593220339	0.2182203389830508	0.3983050847457627	-0.157467384	7	3	4	179.33333333333334	3.5118845842842465	176	183	7	0.3110875706214689	0.008884001147887809	182
ZINC86299176	178	0.3125	0.3877118644067797	0.2372881355932203	0.3845338983050848	-0.156734411	189	0.2733050847457627	0.3093220338983051	0.2372881355932203	0.3199152542372881	-0.156734411	180	0.3146186440677966	0.3919491525423729	0.2372881355932203	0.3760593220338983	-0.156734411	11	2	9	182.33333333333334	5.859465277082315	178	189	11	0.3001412429378531	0.023264924307950755	183
ZINC94615098	182	0.3061440677966102	0.2372881355932203	0.375	0.2563559322033898	-0.142875223	180	0.3114406779661017	0.2478813559322034	0.375	0.2489406779661017	-0.142875223	187	0.2997881355932204	0.2245762711864407	0.375	0.2277542372881356	-0.142875223	2	5	7	183.0	3.605551275463989	180	187	7	0.30579096045197746	0.0058342908339895	184
ZINC94615069	186	0.298728813559322	0.2372881355932203	0.3601694915254237	0.2563559322033898	-0.145121601	181	0.309322033898305	0.2584745762711864	0.3601694915254237	0.2669491525423729	-0.145121601	183	0.3050847457627118	0.25	0.3601694915254237	0.2595338983050847	-0.145121601	5	3	2	183.33333333333334	2.5166114784235836	181	186	5	0.3043785310734462	0.005331803979710938	185
ZINC85140184	185	0.3019067796610169	0.0423728813559322	0.5614406779661016	0.0550847457627118	-0.117375365	182	0.3082627118644067	0.0550847457627118	0.5614406779661016	0.0667372881355932	-0.117375365	185	0.3019067796610169	0.0423728813559322	0.5614406779661016	0.059322033898305	-0.117375365	3	0	3	184.0	1.7320508075688772	182	185	3	0.3040254237288135	0.003669599168578088	186
ZINC93030368	183	0.3050847457627118	0.4046610169491525	0.2055084745762712	0.3898305084745763	-0.158263304	191	0.2669491525423729	0.3283898305084746	0.2055084745762712	0.3273305084745762	-0.158263304	184	0.301906779661017	0.3983050847457627	0.2055084745762712	0.3824152542372881	-0.158263304	8	1	7	186.0	4.358898943540674	183	191	8	0.2913135593220339	0.021159941054489567	187
ZINC85155349	191	0.2711864406779661	0.0021186440677966	0.5402542372881356	0.010593220338983	-0.120758926	187	0.2870762711864407	0.0338983050847457	0.5402542372881356	0.0328389830508474	-0.120758926	190	0.2786016949152542	0.0169491525423728	0.5402542372881356	0.0180084745762711	-0.120758926	4	1	3	189.33333333333334	2.081665999466133	187	191	4	0.278954802259887	0.007950798198585955	188
ZINC85155348	188	0.2891949152542373	0.0381355932203389	0.5402542372881356	0.0286016949152542	-0.120758926	188	0.2807203389830508	0.0211864406779661	0.5402542372881356	0.0222457627118644	-0.120758926	192	0.2754237288135593	0.010593220338983	0.5402542372881356	0.0158898305084745	-0.120758926	0	4	4	189.33333333333334	2.3094010767585034	188	192	4	0.2817796610169491	0.006946439114726707	189
ZINC94228156	189	0.288135593220339	0.576271186440678	0.0	0.5752118644067796	-0.204469439	192	0.2658898305084746	0.5317796610169492	0.0	0.5296610169491525	-0.204469439	189	0.2860169491525424	0.5720338983050848	0.0	0.5667372881355932	-0.204469439	3	0	3	190.0	1.7320508075688772	189	192	3	0.2800141242937853	0.012277781532989909	190
ZINC94969385	203	0.2319915254237288	0.3389830508474576	0.125	0.361228813559322	-0.175804073	186	0.2902542372881356	0.4555084745762712	0.125	0.4576271186440678	-0.175804073	188	0.2913135593220339	0.4576271186440678	0.125	0.4470338983050848	-0.175804073	17	15	2	192.33333333333334	9.291573243177568	186	203	17	0.2711864406779661	0.03394792448932642	191
ZINC94969830	192	0.2701271186440678	0.5021186440677966	0.0381355932203389	0.4883474576271187	-0.183063797	198	0.2394067796610169	0.4406779661016949	0.0381355932203389	0.4311440677966102	-0.183063797	191	0.2754237288135593	0.5127118644067796	0.0381355932203389	0.4925847457627119	-0.183063797	6	1	7	193.66666666666666	3.7859388972001824	191	198	7	0.2616525423728813	0.01944656753250619	192
ZINC86799411	187	0.2913135593220339	0.4343220338983051	0.1483050847457627	0.4088983050847458	-0.169342024	196	0.2521186440677966	0.3559322033898305	0.1483050847457627	0.3453389830508474	-0.169342024	201	0.2277542372881356	0.3072033898305085	0.1483050847457627	0.3146186440677966	-0.169342024	9	14	5	194.66666666666666	7.094598884597588	187	201	14	0.25706214689265533	0.03206673540425869	193
ZINC86299179	199	0.2425847457627118	0.2478813559322034	0.2372881355932203	0.2658898305084746	-0.156734411	194	0.2584745762711864	0.2796610169491525	0.2372881355932203	0.2913135593220339	-0.156734411	193	0.2584745762711864	0.2796610169491525	0.2372881355932203	0.3040254237288136	-0.156734411	5	6	1	195.33333333333334	3.2145502536643185	193	199	6	0.2531779661016949	0.009173997921445349	194
ZINC93030362	193	0.263771186440678	0.3220338983050847	0.2055084745762712	0.3347457627118644	-0.158263304	200	0.2383474576271186	0.2711864406779661	0.2055084745762712	0.2764830508474576	-0.158263304	195	0.2489406779661017	0.2923728813559322	0.2055084745762712	0.3082627118644068	-0.158263304	7	2	5	196.0	3.605551275463989	193	200	7	0.2503531073446328	0.012770580028266365	195
ZINC86799637	194	0.2627118644067796	0.1822033898305084	0.3432203389830508	0.2065677966101695	-0.147250866	199	0.2394067796610169	0.135593220338983	0.3432203389830508	0.1673728813559322	-0.147250866	196	0.2478813559322034	0.1525423728813559	0.3432203389830508	0.1758474576271186	-0.147250866	5	2	3	196.33333333333334	2.5166114784235836	194	199	5	0.24999999999999997	0.011796110938199206	196
ZINC86799678	202	0.2330508474576271	0.1165254237288135	0.3495762711864407	0.1419491525423729	-0.145874091	190	0.2690677966101695	0.1885593220338983	0.3495762711864407	0.2108050847457627	-0.145874091	197	0.2478813559322034	0.1461864406779661	0.3495762711864407	0.1747881355932203	-0.145874091	12	5	7	196.33333333333334	6.027713773341707	190	202	12	0.25	0.018101702850249014	197
ZINC86799585	201	0.2372881355932203	0.3305084745762712	0.1440677966101695	0.3442796610169492	-0.170185272	197	0.25	0.3559322033898305	0.1440677966101695	0.3453389830508474	-0.170185272	194	0.2563559322033898	0.3686440677966102	0.1440677966101695	0.3601694915254237	-0.170185272	4	7	3	197.33333333333334	3.5118845842842465	194	201	7	0.24788135593220337	0.009708846811347137	198
ZINC86799682	200	0.2394067796610169	0.1292372881355932	0.3495762711864407	0.1451271186440678	-0.145874091	195	0.2584745762711864	0.1673728813559322	0.3495762711864407	0.1949152542372881	-0.145874091	200	0.2383474576271186	0.1271186440677966	0.3495762711864407	0.1588983050847457	-0.145874091	5	0	5	198.33333333333334	2.886751345948129	195	200	5	0.24540960451977398	0.011326987946571656	199
ZINC86300308	197	0.2468220338983051	0.1822033898305084	0.3114406779661017	0.2065677966101695	-0.152192963	202	0.2235169491525424	0.135593220338983	0.3114406779661017	0.1673728813559322	-0.152192963	198	0.2436440677966102	0.1758474576271186	0.3114406779661017	0.1917372881355932	-0.152192963	5	1	4	199.0	2.6457513110645907	197	202	5	0.23799435028248586	0.012638086276958529	200
ZINC86110535	198	0.2447033898305085	0.3516949152542373	0.1377118644067796	0.3633474576271186	-0.17423922	203	0.211864406779661	0.2860169491525424	0.1377118644067796	0.3050847457627118	-0.17423922	199	0.2415254237288135	0.3453389830508475	0.1377118644067796	0.347457627118644	-0.17423922	5	1	4	200.0	2.6457513110645907	198	203	5	0.23269774011299435	0.01811203192546915	201
ZINC86799511	195	0.2563559322033898	0.4449152542372881	0.0677966101694915	0.4120762711864407	-0.179539422	201	0.2256355932203389	0.3834745762711864	0.0677966101694915	0.371822033898305	-0.179539422	205	0.211864406779661	0.3559322033898305	0.0677966101694915	0.3495762711864407	-0.179539422	6	10	4	200.33333333333334	5.033222956847167	195	205	10	0.23128531073446323	0.022777476585974777	202
ZINC86299169	196	0.2478813559322034	0.3877118644067797	0.1080508474576271	0.3845338983050848	-0.177285109	204	0.2086864406779661	0.3093220338983051	0.1080508474576271	0.3199152542372881	-0.177285109	203	0.2161016949152542	0.3241525423728814	0.1080508474576271	0.326271186440678	-0.177285109	8	7	1	201.0	4.358898943540674	196	204	8	0.22422316384180788	0.020821360152267765	203
ZINC94969386	216	0.1536016949152542	0.1822033898305084	0.125	0.2065677966101695	-0.175804073	193	0.2627118644067796	0.4004237288135593	0.125	0.375	-0.175804073	202	0.2203389830508474	0.3156779661016949	0.125	0.3177966101694915	-0.175804073	23	14	9	203.66666666666666	11.590225767142474	193	216	23	0.21221751412429377	0.055006599283732166	204
ZINC86300627	204	0.2245762711864406	0.1483050847457627	0.3008474576271186	0.1747881355932203	-0.153903142	205	0.2076271186440678	0.1144067796610169	0.3008474576271186	0.1430084745762712	-0.153903142	204	0.2161016949152542	0.1313559322033898	0.3008474576271186	0.159957627118644	-0.153903142	1	0	1	204.33333333333334	0.5773502691896258	204	205	1	0.21610169491525422	0.008474576271186404	205
ZINC57218862	206	0.2086864406779661	0.0021186440677966	0.4152542372881356	0.010593220338983	-0.136804992	206	0.2076271186440678	0.0	0.4152542372881356	0.0095338983050847	-0.136804992	206	0.2097457627118644	0.0042372881355932	0.4152542372881356	0.0127118644067796	-0.136804992	0	0	0	206.0	0.0	206	206	0	0.20868644067796613	0.0010593220338983023	206
ZINC86300304	207	0.2033898305084746	0.0953389830508474	0.3114406779661017	0.1302966101694915	-0.152192963	207	0.1970338983050847	0.0826271186440678	0.3114406779661017	0.1059322033898305	-0.152192963	207	0.2002118644067796	0.0889830508474576	0.3114406779661017	0.1239406779661017	-0.152192963	0	0	0	207.0	0.0	207	207	0	0.20021186440677963	0.0031779661016949484	207
ZINC86299675	205	0.2097457627118644	0.1292372881355932	0.2902542372881356	0.1451271186440678	-0.154611081	208	0.1959745762711864	0.1016949152542373	0.2902542372881356	0.1197033898305084	-0.154611081	208	0.198093220338983	0.1059322033898305	0.2902542372881356	0.1345338983050847	-0.154611081	3	3	0	207.0	1.7320508075688772	205	208	3	0.20127118644067796	0.0074152542372881635	208
ZINC86300629	210	0.1864406779661017	0.0720338983050847	0.3008474576271186	0.097457627118644	-0.153903142	209	0.1822033898305084	0.0635593220338983	0.3008474576271186	0.0805084745762712	-0.153903142	209	0.1864406779661017	0.0720338983050847	0.3008474576271186	0.0911016949152542	-0.153903142	1	1	0	209.33333333333334	0.5773502691896258	209	210	1	0.18502824858757058	0.002446399445718795	209
ZINC86300609	208	0.1875	0.1822033898305084	0.1927966101694915	0.2065677966101695	-0.159294657	212	0.1641949152542373	0.135593220338983	0.1927966101694915	0.1673728813559322	-0.159294657	210	0.1843220338983051	0.1758474576271186	0.1927966101694915	0.1917372881355932	-0.159294657	4	2	2	210.0	2.0	208	212	4	0.1786723163841808	0.01263808627695853	210
ZINC94615422	209	0.1864406779661017	0.2012711864406779	0.1716101694915254	0.2139830508474576	-0.163296575	211	0.1694915254237288	0.1673728813559322	0.1716101694915254	0.1949152542372881	-0.163296575	211	0.1811440677966101	0.1906779661016949	0.1716101694915254	0.2012711864406779	-0.163296575	2	2	0	210.33333333333334	1.1547005383792515	209	211	2	0.17902542372881355	0.008670924546475051	211
ZINC86300732	213	0.159957627118644	0.135593220338983	0.1843220338983051	0.1461864406779661	-0.15939551	213	0.1557203389830508	0.1271186440677966	0.1843220338983051	0.1483050847457627	-0.15939551	215	0.1536016949152542	0.1228813559322034	0.1843220338983051	0.1536016949152542	-0.15939551	0	2	2	213.66666666666666	1.1547005383792515	213	215	2	0.1564265536723163	0.003236282270449031	212
ZINC86299173	214	0.159957627118644	0.211864406779661	0.1080508474576271	0.2235169491525424	-0.177285109	216	0.1483050847457627	0.1885593220338983	0.1080508474576271	0.2108050847457627	-0.177285109	213	0.159957627118644	0.211864406779661	0.1080508474576271	0.2171610169491525	-0.177285109	2	1	3	214.33333333333334	1.5275252316519465	213	216	3	0.15607344632768358	0.006727598475726538	213
ZINC86299168	217	0.1451271186440678	0.1822033898305084	0.1080508474576271	0.2065677966101695	-0.177285109	214	0.1546610169491525	0.2012711864406779	0.1080508474576271	0.2171610169491525	-0.177285109	212	0.1641949152542373	0.2203389830508474	0.1080508474576271	0.222457627118644	-0.177285109	3	5	2	214.33333333333334	2.5166114784235836	212	217	5	0.15466101694915252	0.009533898305084748	214
ZINC94615353	211	0.1610169491525424	0.3114406779661017	0.010593220338983	0.3167372881355932	-0.192235861	220	0.1345338983050847	0.2584745762711864	0.010593220338983	0.2669491525423729	-0.192235861	214	0.1546610169491525	0.298728813559322	0.010593220338983	0.3093220338983051	-0.192235861	9	3	6	215.0	4.58257569495584	211	220	9	0.1500706214689265	0.013825403919810686	215
ZINC86441145	212	0.1610169491525424	0.288135593220339	0.0338983050847457	0.2891949152542373	-0.183605968	217	0.135593220338983	0.2372881355932203	0.0338983050847457	0.2383474576271186	-0.183605968	218	0.1387711864406779	0.2436440677966101	0.0338983050847457	0.2531779661016949	-0.183605968	5	6	1	215.66666666666666	3.2145502536643185	212	218	6	0.14512711864406777	0.01385243308328608	216
ZINC87310566	215	0.1546610169491525	0.2648305084745763	0.0444915254237288	0.2775423728813559	-0.182627027	218	0.135593220338983	0.2266949152542373	0.0444915254237288	0.2266949152542373	-0.182627027	217	0.1408898305084746	0.2372881355932203	0.0444915254237288	0.2489406779661017	-0.182627027	3	2	1	216.66666666666666	1.5275252316519468	215	218	3	0.14371468926553668	0.009842768266077927	217
ZINC86300728	219	0.1398305084745763	0.0953389830508474	0.1843220338983051	0.1302966101694915	-0.15939551	215	0.1525423728813559	0.1207627118644067	0.1843220338983051	0.1451271186440678	-0.15939551	216	0.149364406779661	0.1144067796610169	0.1843220338983051	0.1430084745762712	-0.15939551	4	3	1	216.66666666666666	2.081665999466133	215	219	4	0.1472457627118644	0.006615463981354207	218
ZINC86299165	221	0.1260593220338983	0.1440677966101695	0.1080508474576271	0.1705508474576271	-0.177285109	210	0.1779661016949152	0.2478813559322034	0.1080508474576271	0.2489406779661017	-0.177285109	219	0.1334745762711864	0.1588983050847457	0.1080508474576271	0.1822033898305085	-0.177285109	11	2	9	216.66666666666666	5.859465277082315	210	221	11	0.1458333333333333	0.0280736994495776	219
ZINC94615420	218	0.1440677966101695	0.1165254237288135	0.1716101694915254	0.1419491525423729	-0.163296575	219	0.1345338983050847	0.097457627118644	0.1716101694915254	0.1154661016949152	-0.163296575	220	0.1334745762711864	0.0953389830508474	0.1716101694915254	0.1292372881355932	-0.163296575	1	2	1	219.0	1.0	218	220	2	0.13735875706214687	0.005834290833989547	220
ZINC86300613	222	0.1260593220338983	0.059322033898305	0.1927966101694915	0.0794491525423728	-0.159294657	221	0.1218220338983051	0.0508474576271186	0.1927966101694915	0.0656779661016949	-0.159294657	221	0.1302966101694915	0.0677966101694915	0.1927966101694915	0.0773305084745762	-0.159294657	1	1	0	221.33333333333334	0.5773502691896258	221	222	1	0.1260593220338983	0.004237288135593209	221
ZINC86110536	220	0.1387711864406779	0.1398305084745762	0.1377118644067796	0.1546610169491525	-0.17423922	222	0.121822033898305	0.1059322033898305	0.1377118644067796	0.1271186440677966	-0.17423922	222	0.1239406779661017	0.1101694915254237	0.1377118644067796	0.1419491525423729	-0.17423922	2	2	0	221.33333333333334	1.1547005383792515	220	222	2	0.12817796610169488	0.009234955388857352	222
ZINC87393169	224	0.1218220338983051	0.0656779661016949	0.1779661016949152	0.0911016949152542	-0.163223253	223	0.1186440677966101	0.059322033898305	0.1779661016949152	0.0752118644067796	-0.163223253	223	0.1144067796610169	0.0508474576271186	0.1779661016949152	0.0656779661016949	-0.163223253	1	1	0	223.33333333333334	0.5773502691896258	223	224	1	0.11829096045197736	0.003720216720640121	223
ZINC86300204	225	0.1197033898305084	0.1546610169491525	0.0847457627118644	0.1811440677966102	-0.178305696	226	0.1027542372881356	0.1207627118644067	0.0847457627118644	0.1451271186440678	-0.178305696	224	0.1101694915254237	0.135593220338983	0.0847457627118644	0.1620762711864407	-0.178305696	1	1	2	225.0	1.0	224	226	2	0.11087570621468923	0.00849661681886717	224
ZINC86799577	226	0.1165254237288135	0.1016949152542373	0.1313559322033898	0.135593220338983	-0.174581997	225	0.1101694915254237	0.0889830508474576	0.1313559322033898	0.1101694915254237	-0.174581997	226	0.1080508474576271	0.0847457627118644	0.1313559322033898	0.111228813559322	-0.174581997	1	0	1	225.66666666666666	0.5773502691896258	225	226	1	0.11158192090395476	0.004410309320902804	225
ZINC94615351	227	0.1133474576271186	0.2161016949152542	0.010593220338983	0.2383474576271186	-0.192235861	229	0.0921610169491525	0.173728813559322	0.010593220338983	0.1970338983050847	-0.192235861	225	0.1091101694915254	0.2076271186440678	0.010593220338983	0.2161016949152542	-0.192235861	2	2	4	227.0	2.0	225	229	4	0.10487288135593216	0.011210810640104199	226
ZINC87310565	223	0.1228813559322033	0.2012711864406779	0.0444915254237288	0.2139830508474576	-0.182627027	227	0.0942796610169491	0.1440677966101695	0.0444915254237288	0.1726694915254237	-0.182627027	233	0.0815677966101695	0.1186440677966101	0.0444915254237288	0.1525423728813559	-0.182627027	4	10	6	227.66666666666666	5.033222956847167	223	233	10	0.09957627118644063	0.021159941054489553	227
ZINC86301537	228	0.0995762711864406	0.1059322033898305	0.0932203389830508	0.1387711864406779	-0.177414931	228	0.0932203389830508	0.0932203389830508	0.0932203389830508	0.1133474576271186	-0.177414931	228	0.097457627118644	0.1016949152542373	0.0932203389830508	0.1302966101694915	-0.177414931	0	0	0	228.0	0.0	228	228	0	0.09675141242937846	0.003236282270449031	228
ZINC87310348	230	0.0942796610169491	0.1610169491525423	0.0275423728813559	0.1853813559322034	-0.186680102	230	0.0900423728813559	0.1525423728813559	0.0275423728813559	0.1811440677966102	-0.186680102	227	0.0985169491525423	0.1694915254237288	0.0275423728813559	0.1896186440677966	-0.186680102	0	3	3	229.0	1.7320508075688772	227	230	3	0.09427966101694911	0.004237288135593202	229
ZINC87289876	229	0.0953389830508474	0.0317796610169491	0.1588983050847457	0.0254237288135593	-0.16541776	231	0.0900423728813559	0.0211864406779661	0.1588983050847457	0.0222457627118644	-0.16541776	229	0.0953389830508474	0.0317796610169491	0.1588983050847457	0.0264830508474576	-0.16541776	2	0	2	229.66666666666666	1.1547005383792515	229	231	2	0.09357344632768357	0.0030579993071484252	230
ZINC94615354	235	0.0635593220338983	0.1165254237288135	0.010593220338983	0.1419491525423729	-0.192235861	224	0.1154661016949152	0.2203389830508474	0.010593220338983	0.2245762711864406	-0.192235861	232	0.0847457627118644	0.1588983050847457	0.010593220338983	0.1822033898305085	-0.192235861	11	3	8	230.33333333333334	5.686240703077327	224	235	11	0.0879237288135593	0.026098908887192598	231
ZINC94615352	231	0.0879237288135593	0.1652542372881356	0.010593220338983	0.1927966101694915	-0.192235861	232	0.0836864406779661	0.1567796610169491	0.010593220338983	0.1843220338983051	-0.192235861	231	0.0879237288135593	0.1652542372881356	0.010593220338983	0.1875	-0.192235861	1	0	1	231.33333333333334	0.5773502691896258	231	232	1	0.08651129943502824	0.0024463994457187385	232
ZINC87289877	232	0.0879237288135593	0.0169491525423728	0.1588983050847457	0.0211864406779661	-0.16541776	233	0.0836864406779661	0.0084745762711864	0.1588983050847457	0.0190677966101694	-0.16541776	230	0.0900423728813559	0.0211864406779661	0.1588983050847457	0.0211864406779661	-0.16541776	1	2	3	231.66666666666666	1.5275252316519465	230	233	3	0.08721751412429378	0.0032362822704490235	233
ZINC86301533	233	0.0720338983050847	0.0508474576271186	0.0932203389830508	0.0699152542372881	-0.177414931	234	0.0699152542372881	0.0466101694915254	0.0932203389830508	0.0561440677966101	-0.177414931	234	0.0741525423728813	0.0550847457627118	0.0932203389830508	0.0677966101694915	-0.177414931	1	1	0	233.66666666666666	0.5773502691896258	233	234	1	0.0720338983050847	0.0021186440677965976	234
ZINC86301531	234	0.0699152542372881	0.0466101694915254	0.0932203389830508	0.0625	-0.177414931	235	0.0677966101694915	0.0423728813559322	0.0932203389830508	0.0529661016949152	-0.177414931	235	0.0699152542372881	0.0466101694915254	0.0932203389830508	0.0625	-0.177414931	1	1	0	234.66666666666666	0.5773502691896258	234	235	1	0.06920903954802256	0.0012231997228593734	235
ZINC86799390	236	0.0550847457627118	0.0889830508474576	0.0211864406779661	0.1239406779661017	-0.190916138	236	0.0656779661016949	0.1101694915254237	0.0211864406779661	0.1292372881355932	-0.190916138	236	0.0582627118644067	0.0953389830508474	0.0211864406779661	0.1292372881355932	-0.190916138	0	0	0	236.0	0.0	236	236	0	0.0596751412429378	0.0054360184739903755	236
ZINC87310347	237	0.0466101694915254	0.0656779661016949	0.0275423728813559	0.0911016949152542	-0.186680102	237	0.048728813559322	0.0699152542372881	0.0275423728813559	0.0858050847457627	-0.186680102	237	0.0529661016949152	0.0783898305084745	0.0275423728813559	0.0932203389830508	-0.186680102	0	0	0	237.0	0.0	237	237	0	0.04943502824858753	0.003236282270449027	237
